# Supplementary material for: Superior breast cancer metastasis risk stratification using an epithelial-mesenchymal-amoeboid transition gene signature
Source: Breast Cancer Res. 2020 Jul 8;22:74. doi: 10.1186/s13058-020-01304-8 (PMC7341640; doi:10.1186/s13058-020-01304-8)
Supplement: Supplementary file 2 — Additional file 2: Table S1. List of genes in the EMAT, EMT and MAT signatures. The table content is provided as a separate xlsx file. [file 13058_2020_1304_MOESM2_ESM.xlsx]

## Sheet: EMAT_genes
EMAT_genes	EMT_genes	MAT_genes
C20ORF19	C20ORF19	A2M
SNX10	SNX10	ACOT1
TP73L	TP73L	AIM2
KCNK1	KCNK1	ANKRD45
BDKRB2	BDKRB2	APOBEC3B
ANXA8	ANXA8	APOL1
ANXA8L1	ANXA8L1	ART3
LOC728113	LOC728113	BCORP1
RHBDF2	RHBDF2	BST2
LOC653562	LOC653562	C19orf66
SLC6A10P	SLC6A10P	C2
SLC6A8	SLC6A8	C3AR1
KRT18	KRT18	CADM3
CDS1	CDS1	CASP1
THBD	THBD	CCDC144CP
NEFM	NEFM	CCL5
RPS6KA1	RPS6KA1	CCR1
SMPDL3B	SMPDL3B	CEACAM1
ABCA12	ABCA12	CFB
RHOD	RHOD	CFI
KRT14	KRT14	CHI3L2
PRKCH	PRKCH	CRYAB
ZBED2	ZBED2	CTSK
C10ORF10	C10ORF10	CXCL10
LRRC1	LRRC1	CXCL11
STAP2	STAP2	CXCL16
JUP	JUP	DDX58
IL4R	IL4R	DHX58
PERP	PERP	EPSTI1
FGFBP1	FGFBP1	FAM20A
MYO1D	MYO1D	FCRLA
FAT2	FAT2	FGL2
WWC1	WWC1	GBP1
FZD3	FZD3	GBP4
ZNF165	ZNF165	GBP5
SNCA	SNCA	HELZ2
KIAA1815	KIAA1815	HLA-DPB1
PRSS8	PRSS8	HLA-DRA
SH2D3A	SH2D3A	IDO1
GNAL	GNAL	IFI27
BIK	BIK	IFI35
CDH3	CDH3	IFIT2
KIAA0888	KIAA0888	IFITM1
KRT5	KRT5	KIR2DL4
GJB3	GJB3	LGALS9
KIAA0040	KIAA0040	LGALS9C
CELSR2	CELSR2	LOXL4
F11R	F11R	LRP2
NUP62CL	NUP62CL	MMP17
SERPINB1	SERPINB1	MRGPRX4
SPINT2	SPINT2	OASL
POLR3G	POLR3G	P2RX7
ELMO3	ELMO3	PBK
IL1RN	IL1RN	PCDH20
TSPAN1	TSPAN1	PCSK2
IFI30	IFI30	PDGFRL
PLS1	PLS1	PI15
LOC729884	LOC729884	PPM1K
TMPRSS11E	TMPRSS11E	PTN
C1ORF116	C1ORF116	RAPGEF4
ALOX15B	ALOX15B	RARRES3
COL17A1	COL17A1	RASGRP3
RTEL1	RTEL1	RNASE1
TNFRSF6B	TNFRSF6B	RSAD2
LAD1	LAD1	RTP4
PTPN3	PTPN3	SELL
MST1R	MST1R	SLC15A3
EPHA1	EPHA1	SPC25
E2F5	E2F5	SPP1
KRT6B	KRT6B	SSTR5-AS1
STAC	STAC	STAT2
ITGB4	ITGB4	TF
C6ORF105	C6ORF105	TLR3
GLS2	GLS2	TLR7
ANXA3	ANXA3	TMEM140
DST	DST	TNFSF10
ARHGAP25	ARHGAP25	TNFSF13B
DSC2	DSC2	UNC93B1
SLC6A8	SLC6A8	VCAM1
LSR	LSR	ADGRA3
CLDN1	CLDN1	ANKRD20A12P
FLJ20366	FLJ20366	ANKRD36
CYP4F11	CYP4F11	ARL17B
CCND2	CCND2	CDKN1A
FGFR2	FGFR2	CLU
ABLIM1	ABLIM1	CSRNP1
XDH	XDH	CTH
CAMK2B	CAMK2B	DDR1
DSG3	DSG3	DLX2
OCLN	OCLN	DNAJB4
NAIP	NAIP	DNAJC3
KRT17	KRT17	DUSP10
SAA2	SAA2	DUSP5
SAA1	SAA1	EGR1
PRRG4	PRRG4	ELL2
ANK3	ANK3	ERRFI1
C10ORF116	C10ORF116	FAM46C
TMPRSS4	TMPRSS4	GEM
CST6	CST6	GORAB
NDRG1	NDRG1	GPAT3
S100A8	S100A8	HBEGF
CORO1A	CORO1A	HIST1H2BK
KLK5	KLK5	HIST2H4A
EXPH5	EXPH5	HSP90AA6P
IRX4	IRX4	HSPA1A
IRF6	IRF6	LOC100996333
HOOK1	HOOK1	LRIF1
ARTN	ARTN	LRRC37A4P
FLJ12684	FLJ12684	MXD1
SLC2A9	SLC2A9	NABP1
KLK8	KLK8	NEDD4L
TMEM40	TMEM40	PAX8-AS1
TRIM29	TRIM29	PIK3R3
HBEGF	HBEGF	PLA2G7
ALDH1A3	ALDH1A3	PLK3
RBM35B	RBM35B	RFPL4A
MYO5C	MYO5C	RNU2-2P
CYP27B1	CYP27B1	SCARNA9
IL1B	IL1B	SCARNA9L
NMU	NMU	SERTAD1
KRT16	KRT16	SESN2
CDH1	CDH1	SLC14A1
JAG2	JAG2	SNORD14C
VSNL1	VSNL1	SNORD14E
RLN2	RLN2	SNORD50B
CTSL2	CTSL2	STK17B
SYK	SYK	SYNJ2
SAA1	SAA1	TBC1D3B
EPB41L4B	EPB41L4B	TBC1D3B
RNF128	RNF128	TCEB3CL
ST14	ST14	TMEM2
LEPREL1	LEPREL1	TRPC1
PI3	PI3	TSPYL2
AP1M2	AP1M2	TTC3
CKMT1A	CKMT1A	WDR47
CKMT1B	CKMT1B	ZNF208
GRHL2	GRHL2	ZNF252P
ARHGAP8	ARHGAP8	ZNF594
LOC553158	LOC553158
IGFBP2	IGFBP2
IL18	IL18
CA9	CA9
S100A14	S100A14
CA2	CA2
KRT15	KRT15
EVA1	EVA1
TMEM30B	TMEM30B
S100A7	S100A7
KLK7	KLK7
LGALS7	LGALS7
FST	FST
CXADR	CXADR
SLPI	SLPI
RBM35A	RBM35A
RAB25	RAB25
UCHL1	UCHL1
KLK10	KLK10
TACSTD1	TACSTD1
SERPINB2	SERPINB2
SPRR1A	SPRR1A
FGFR3	FGFR3
SPRR1B	SPRR1B
FBLN5	FBLN5
GREM1	GREM1
COL3A1	COL3A1
COL1A2	COL1A2
DCN	DCN
CDH2	CDH2
ENPP2	ENPP2
POSTN	POSTN
RGS4	RGS4
C5ORF13	C5ORF13
PRRX1	PRRX1
FBN1	FBN1
SRGN	SRGN
SPOCK1	SPOCK1
PRR16	PRR16
DLC1	DLC1
BIN1	BIN1
RGL1	RGL1
IGFBP4	IGFBP4
PVRL3	PVRL3
CDH11	CDH11
OLFML3	OLFML3
MMP2	MMP2
MYL9	MYL9
COL5A2	COL5A2
CTGF	CTGF
PLEKHC1	PLEKHC1
ZEB1	ZEB1
ROR1	ROR1
PTGER2	PTGER2
CHN1	CHN1
PMP22	PMP22
TRAM2	TRAM2
TAGLN	TAGLN
TNFAIP6	TNFAIP6
CREB3L1	CREB3L1
UGDH	UGDH
HAS2	HAS2
DNAJB4	DNAJB4
CDKN2C	CDKN2C
CCDC92	CCDC92
WNT5A	WNT5A
IGFBP3	IGFBP3
PPM1D	PPM1D
FILIP1L	FILIP1L
PDGFC	PDGFC
TBX3	TBX3
XYLT1	XYLT1
FAP	FAP
DPT	DPT
STC1	STC1
KRT81	KRT81
MMP1	MMP1
HS3ST2	HS3ST2
LMCD1	LMCD1
N-PAC	N-PAC
NR2F1	SEPT6
SCCPDH	NR2F1
MLPH	SCCPDH
LTBP2	MLPH
TPM1	LTBP2
ANKRD25	TPM1
DDR2	ANKRD25
SEMA5A	DDR2
TGFB1I1	SEMA5A
PCOLCE	TGFB1I1
STARD13	PCOLCE
NID1	STARD13
SYNC1	NID1
ENOX1	SYNC1
FSTL1	ENOX1
VIM	FSTL1
MME	VIM
C10ORF56	MME
LTBP1	C10ORF56
NRP1	LTBP1
THY1	NRP1
NEBL	THY1
TNS3	NEBL
ECM1	TNS3
FBLN1	ECM1
TUBA1A	FBLN1
COPZ2	TUBA1A
CYBRD1	COPZ2
PPAP2B	CYBRD1
PTX3	PPAP2B
FADS2	PTX3
BGN	FADS2
TSHZ1	BGN
ZBTB38	TSHZ1
A2M	ZBTB38
ACOT1
AIM2
ANKRD45
APOBEC3B
APOL1
ART3
BCORP1
BST2
C19orf66
C2
C3AR1
CADM3
CASP1
CCDC144CP
CCL5
CCR1
CEACAM1
CFB
CFI
CHI3L2
CRYAB
CTSK
CXCL10
CXCL11
CXCL16
DDX58
DHX58
EPSTI1
FAM20A
FCRLA
FGL2
GBP1
GBP4
GBP5
HELZ2
HLA-DPB1
HLA-DRA
IDO1
IFI27
IFI35
IFIT2
IFITM1
KIR2DL4
LGALS9
LGALS9C
LOXL4
LRP2
MMP17
MRGPRX4
OASL
P2RX7
PBK
PCDH20
PCSK2
PDGFRL
PI15
PPM1K
PTN
RAPGEF4
RARRES3
RASGRP3
RNASE1
RSAD2
RTP4
SELL
SLC15A3
SPC25
SPP1
SSTR5-AS1
STAT2
TF
TLR3
TLR7
TMEM140
TNFSF10
TNFSF13B
UNC93B1
VCAM1
ADGRA3
ANKRD20A12P
ANKRD36
ARL17B
CDKN1A
CLU
CSRNP1
CTH
DDR1
DLX2
DNAJC3
DUSP10
DUSP5
EGR1
ELL2
ERRFI1
FAM46C
GEM
GORAB
GPAT3
HIST1H2BK
HIST2H4A
HSP90AA6P
HSPA1A
LOC100996333
LRIF1
LRRC37A4P
MXD1
NABP1
NEDD4L
PAX8-AS1
PIK3R3
PLA2G7
PLK3
RFPL4A
RNU2-2P
SCARNA9
SCARNA9L
SERTAD1
SESN2
SLC14A1
SNORD14C
SNORD14E
SNORD50B
STK17B
SYNJ2
TBC1D3B
TBC1D3B
TCEB3CL
TMEM2
TRPC1
TSPYL2
TTC3
WDR47
ZNF208
ZNF252P
ZNF594

## Sheet: EMT_genes
EMT_genes
C20ORF19
SNX10
TP73L
KCNK1
BDKRB2
ANXA8
ANXA8L1
LOC728113
RHBDF2
LOC653562
SLC6A10P
SLC6A8
KRT18
CDS1
THBD
NEFM
RPS6KA1
SMPDL3B
ABCA12
RHOD
KRT14
PRKCH
ZBED2
C10ORF10
LRRC1
STAP2
JUP
IL4R
PERP
FGFBP1
MYO1D
FAT2
WWC1
FZD3
ZNF165
SNCA
KIAA1815
PRSS8
SH2D3A
GNAL
BIK
CDH3
KIAA0888
KRT5
GJB3
KIAA0040
CELSR2
F11R
NUP62CL
SERPINB1
SPINT2
POLR3G
ELMO3
IL1RN
TSPAN1
IFI30
PLS1
LOC729884
TMPRSS11E
C1ORF116
ALOX15B
COL17A1
RTEL1
TNFRSF6B
LAD1
PTPN3
MST1R
EPHA1
E2F5
KRT6B
STAC
ITGB4
C6ORF105
GLS2
ANXA3
DST
ARHGAP25
DSC2
SLC6A8
LSR
CLDN1
FLJ20366
CYP4F11
CCND2
FGFR2
ABLIM1
XDH
CAMK2B
DSG3
OCLN
NAIP
KRT17
SAA2
SAA1
PRRG4
ANK3
C10ORF116
TMPRSS4
CST6
NDRG1
S100A8
CORO1A
KLK5
EXPH5
IRX4
IRF6
HOOK1
ARTN
FLJ12684
SLC2A9
KLK8
TMEM40
TRIM29
HBEGF
ALDH1A3
RBM35B
MYO5C
CYP27B1
IL1B
NMU
KRT16
CDH1
JAG2
VSNL1
RLN2
CTSL2
SYK
SAA1
EPB41L4B
RNF128
ST14
LEPREL1
PI3
AP1M2
CKMT1A
CKMT1B
GRHL2
ARHGAP8
LOC553158
IGFBP2
IL18
CA9
S100A14
CA2
KRT15
EVA1
TMEM30B
S100A7
KLK7
LGALS7
FST
CXADR
SLPI
RBM35A
RAB25
UCHL1
KLK10
TACSTD1
SERPINB2
SPRR1A
FGFR3
SPRR1B
FBLN5
GREM1
COL3A1
COL1A2
DCN
CDH2
ENPP2
POSTN
RGS4
C5ORF13
PRRX1
FBN1
SRGN
SPOCK1
PRR16
DLC1
BIN1
RGL1
IGFBP4
PVRL3
CDH11
OLFML3
MMP2
MYL9
COL5A2
CTGF
PLEKHC1
ZEB1
ROR1
PTGER2
CHN1
PMP22
TRAM2
TAGLN
TNFAIP6
CREB3L1
UGDH
HAS2
DNAJB4
CDKN2C
CCDC92
WNT5A
IGFBP3
PPM1D
FILIP1L
PDGFC
TBX3
XYLT1
FAP
DPT
STC1
KRT81
MMP1
HS3ST2
LMCD1
N-PAC
SEPT6
NR2F1
SCCPDH
MLPH
LTBP2
TPM1
ANKRD25
DDR2
SEMA5A
TGFB1I1
PCOLCE
STARD13
NID1
SYNC1
ENOX1
FSTL1
VIM
MME
C10ORF56
LTBP1
NRP1
THY1
NEBL
TNS3
ECM1
FBLN1
TUBA1A
COPZ2
CYBRD1
PPAP2B
PTX3
FADS2
BGN
TSHZ1
ZBTB38

## Sheet: MAT_genes
MAT_genes
A2M
ACOT1
AIM2
ANKRD45
APOBEC3B
APOL1
ART3
BCORP1
BST2
C19orf66
C2
C3AR1
CADM3
CASP1
CCDC144CP
CCL5
CCR1
CEACAM1
CFB
CFI
CHI3L2
CRYAB
CTSK
CXCL10
CXCL11
CXCL16
DDX58
DHX58
EPSTI1
FAM20A
FCRLA
FGL2
GBP1
GBP4
GBP5
HELZ2
HLA-DPB1
HLA-DRA
IDO1
IFI27
IFI35
IFIT2
IFITM1
KIR2DL4
LGALS9
LGALS9C
LOXL4
LRP2
MMP17
MRGPRX4
OASL
P2RX7
PBK
PCDH20
PCSK2
PDGFRL
PI15
PPM1K
PTN
RAPGEF4
RARRES3
RASGRP3
RNASE1
RSAD2
RTP4
SELL
SLC15A3
SPC25
SPP1
SSTR5-AS1
STAT2
TF
TLR3
TLR7
TMEM140
TNFSF10
TNFSF13B
UNC93B1
VCAM1
ADGRA3
ANKRD20A12P
ANKRD36
ARL17B
CDKN1A
CLU
CSRNP1
CTH
DDR1
DLX2
DNAJB4
DNAJC3
DUSP10
DUSP5
EGR1
ELL2
ERRFI1
FAM46C
GEM
GORAB
GPAT3
HBEGF
HIST1H2BK
HIST2H4A
HSP90AA6P
HSPA1A
LOC100996333
LRIF1
LRRC37A4P
MXD1
NABP1
NEDD4L
PAX8-AS1
PIK3R3
PLA2G7
PLK3
RFPL4A
RNU2-2P
SCARNA9
SCARNA9L
SERTAD1
SESN2
SLC14A1
SNORD14C
SNORD14E
SNORD50B
STK17B
SYNJ2
TBC1D3B
TBC1D3B
TCEB3CL
TMEM2
TRPC1
TSPYL2
TTC3
WDR47
ZNF208
ZNF252P
ZNF594
