# Supplementary material for: Superior breast cancer metastasis risk stratification using an epithelial-mesenchymal-amoeboid transition gene signature
Source: Breast Cancer Res. 2020 Jul 8;22:74. doi: 10.1186/s13058-020-01304-8 (PMC7341640; doi:10.1186/s13058-020-01304-8)
Supplement: Supplementary file 3 — Additional file 3: Table S2. EMAT cluster labels of samples in the METABRIC, GSE11121 and NKI295 datasets. The table content is provided as a separate xlsx file. The labels are obtained using hierarchical clustering with 4 clusters, as described in the manuscript. [file 13058_2020_1304_MOESM3_ESM.xlsx]

## Sheet: METABRIC-LN
Sample ID	cluster
MB-0002	EMAT2
MB-0010	EMAT2
MB-0036	EMAT3
MB-0059	EMAT2
MB-0060	EMAT3
MB-0101	EMAT1
MB-0109	EMAT3
MB-0111	EMAT2
MB-0114	EMAT3
MB-0115	EMAT4
MB-0123	EMAT3
MB-0125	EMAT3
MB-0126	EMAT2
MB-0128	EMAT2
MB-0130	EMAT2
MB-0131	EMAT2
MB-0136	EMAT1
MB-0138	EMAT2
MB-0142	EMAT3
MB-0145	EMAT2
MB-0148	EMAT2
MB-0149	EMAT4
MB-0150	EMAT4
MB-0152	EMAT2
MB-0153	EMAT1
MB-0154	EMAT1
MB-0155	EMAT1
MB-0157	EMAT1
MB-0158	EMAT2
MB-0159	EMAT2
MB-0164	EMAT4
MB-0168	EMAT2
MB-0169	EMAT2
MB-0171	EMAT2
MB-0174	EMAT1
MB-0175	EMAT3
MB-0180	EMAT2
MB-0184	EMAT3
MB-0192	EMAT1
MB-0201	EMAT2
MB-0204	EMAT2
MB-0205	EMAT2
MB-0209	EMAT1
MB-0214	EMAT4
MB-0215	EMAT2
MB-0222	EMAT1
MB-0224	EMAT2
MB-0225	EMAT3
MB-0227	EMAT1
MB-0229	EMAT2
MB-0230	EMAT2
MB-0231	EMAT2
MB-0232	EMAT2
MB-0234	EMAT1
MB-0236	EMAT1
MB-0239	EMAT1
MB-0242	EMAT2
MB-0245	EMAT1
MB-0248	EMAT3
MB-0249	EMAT2
MB-0253	EMAT3
MB-0258	EMAT1
MB-0260	EMAT1
MB-0263	EMAT1
MB-0270	EMAT3
MB-0275	EMAT1
MB-0279	EMAT1
MB-0280	EMAT3
MB-0286	EMAT1
MB-0290	EMAT1
MB-0293	EMAT1
MB-0294	EMAT1
MB-0299	EMAT4
MB-0303	EMAT4
MB-0308	EMAT2
MB-0311	EMAT2
MB-0312	EMAT2
MB-0316	EMAT4
MB-0318	EMAT4
MB-0320	EMAT2
MB-0325	EMAT3
MB-0327	EMAT1
MB-0335	EMAT3
MB-0347	EMAT1
MB-0348	EMAT3
MB-0356	EMAT1
MB-0365	EMAT1
MB-0366	EMAT3
MB-0372	EMAT4
MB-0377	EMAT1
MB-0381	EMAT2
MB-0383	EMAT2
MB-0394	EMAT1
MB-0396	EMAT4
MB-0397	EMAT2
MB-0401	EMAT4
MB-0402	EMAT1
MB-0403	EMAT1
MB-0405	EMAT3
MB-0407	EMAT3
MB-0410	EMAT1
MB-0414	EMAT4
MB-0420	EMAT4
MB-0421	EMAT2
MB-0423	EMAT2
MB-0432	EMAT1
MB-0436	EMAT1
MB-0439	EMAT3
MB-0443	EMAT1
MB-0446	EMAT1
MB-0451	EMAT2
MB-0452	EMAT2
MB-0454	EMAT3
MB-0455	EMAT1
MB-0460	EMAT1
MB-0462	EMAT1
MB-0463	EMAT2
MB-0467	EMAT2
MB-0471	EMAT3
MB-0472	EMAT3
MB-0475	EMAT1
MB-0476	EMAT1
MB-0479	EMAT2
MB-0480	EMAT2
MB-0481	EMAT4
MB-0486	EMAT1
MB-0487	EMAT2
MB-0488	EMAT2
MB-0489	EMAT1
MB-0491	EMAT1
MB-0492	EMAT3
MB-0497	EMAT3
MB-0500	EMAT4
MB-0501	EMAT1
MB-0503	EMAT1
MB-0504	EMAT1
MB-0507	EMAT1
MB-0508	EMAT1
MB-0509	EMAT1
MB-0511	EMAT2
MB-0516	EMAT4
MB-0517	EMAT3
MB-0524	EMAT2
MB-0525	EMAT2
MB-0535	EMAT2
MB-0536	EMAT1
MB-0539	EMAT2
MB-0540	EMAT1
MB-0541	EMAT3
MB-0547	EMAT1
MB-0554	EMAT2
MB-0558	EMAT4
MB-0559	EMAT3
MB-0570	EMAT3
MB-0571	EMAT2
MB-0573	EMAT1
MB-0577	EMAT3
MB-0583	EMAT2
MB-0584	EMAT3
MB-0588	EMAT2
MB-0591	EMAT2
MB-0592	EMAT3
MB-0596	EMAT1
MB-0605	EMAT1
MB-0606	EMAT2
MB-0611	EMAT1
MB-0613	EMAT1
MB-0617	EMAT1
MB-0618	EMAT2
MB-0628	EMAT2
MB-0630	EMAT3
MB-0632	EMAT2
MB-0635	EMAT1
MB-0637	EMAT1
MB-0640	EMAT1
MB-0642	EMAT3
MB-0654	EMAT1
MB-0655	EMAT1
MB-0656	EMAT4
MB-0657	EMAT1
MB-0659	EMAT4
MB-0661	EMAT3
MB-0662	EMAT1
MB-0663	EMAT2
MB-0869	EMAT4
MB-0874	EMAT4
MB-0876	EMAT1
MB-0880	EMAT3
MB-0907	EMAT2
MB-4000	EMAT3
MB-4001	EMAT3
MB-4003	EMAT3
MB-4004	EMAT3
MB-4011	EMAT3
MB-4012	EMAT3
MB-4120	EMAT3
MB-4139	EMAT3
MB-4140	EMAT3
MB-4141	EMAT3
MB-4145	EMAT1
MB-4154	EMAT1
MB-4171	EMAT3
MB-4212	EMAT2
MB-4230	EMAT2
MB-4266	EMAT3
MB-4289	EMAT3
MB-4293	EMAT2
MB-4343	EMAT3
MB-4408	EMAT3
MB-4421	EMAT3
MB-4529	EMAT1
MB-4616	EMAT3
MB-4618	EMAT2
MB-4630	EMAT3
MB-4639	EMAT3
MB-4640	EMAT2
MB-4643	EMAT2
MB-4648	EMAT3
MB-4649	EMAT2
MB-4651	EMAT3
MB-4653	EMAT2
MB-4654	EMAT3
MB-4661	EMAT2
MB-4663	EMAT2
MB-4665	EMAT3
MB-4667	EMAT1
MB-4669	EMAT3
MB-4670	EMAT3
MB-4671	EMAT3
MB-4672	EMAT3
MB-4675	EMAT3
MB-4679	EMAT3
MB-4681	EMAT2
MB-4682	EMAT3
MB-4691	EMAT2
MB-4692	EMAT3
MB-4694	EMAT4
MB-4696	EMAT2
MB-4697	EMAT1
MB-4701	EMAT3
MB-4702	EMAT3
MB-4704	EMAT2
MB-4705	EMAT2
MB-4706	EMAT1
MB-4707	EMAT4
MB-4709	EMAT2
MB-4710	EMAT2
MB-4712	EMAT2
MB-4716	EMAT2
MB-4717	EMAT4
MB-4718	EMAT2
MB-4722	EMAT3
MB-4723	EMAT3
MB-4724	EMAT2
MB-4730	EMAT3
MB-4735	EMAT1
MB-4738	EMAT2
MB-4739	EMAT2
MB-4743	EMAT2
MB-4749	EMAT3
MB-4758	EMAT4
MB-4762	EMAT2
MB-4764	EMAT2
MB-4769	EMAT4
MB-4770	EMAT1
MB-4771	EMAT2
MB-4782	EMAT2
MB-4784	EMAT2
MB-4785	EMAT2
MB-4787	EMAT2
MB-4790	EMAT2
MB-4791	EMAT1
MB-4796	EMAT3
MB-4797	EMAT3
MB-4800	EMAT2
MB-4802	EMAT3
MB-4805	EMAT2
MB-4809	EMAT4
MB-4814	EMAT3
MB-4822	EMAT2
MB-4823	EMAT2
MB-4825	EMAT2
MB-4827	EMAT2
MB-4832	EMAT2
MB-4836	EMAT3
MB-4839	EMAT2
MB-4843	EMAT2
MB-4846	EMAT1
MB-4849	EMAT3
MB-4853	EMAT2
MB-4858	EMAT2
MB-4859	EMAT2
MB-4860	EMAT2
MB-4862	EMAT2
MB-4865	EMAT1
MB-4866	EMAT2
MB-4867	EMAT2
MB-4870	EMAT2
MB-4871	EMAT2
MB-4876	EMAT1
MB-4878	EMAT2
MB-4879	EMAT2
MB-4880	EMAT3
MB-4881	EMAT4
MB-4882	EMAT2
MB-4883	EMAT2
MB-4888	EMAT4
MB-4894	EMAT2
MB-4896	EMAT2
MB-4897	EMAT2
MB-4898	EMAT3
MB-4899	EMAT2
MB-4900	EMAT2
MB-4933	EMAT1
MB-4937	EMAT2
MB-4941	EMAT2
MB-4942	EMAT3
MB-4944	EMAT3
MB-4952	EMAT1
MB-4959	EMAT2
MB-4961	EMAT2
MB-4965	EMAT3
MB-4970	EMAT3
MB-4978	EMAT2
MB-4986	EMAT2
MB-4987	EMAT2
MB-4992	EMAT2
MB-4999	EMAT3
MB-5011	EMAT2
MB-5015	EMAT3
MB-5019	EMAT2
MB-5027	EMAT2
MB-5033	EMAT3
MB-5035	EMAT1
MB-5040	EMAT2
MB-5041	EMAT1
MB-5044	EMAT3
MB-5045	EMAT1
MB-5048	EMAT2
MB-5049	EMAT2
MB-5050	EMAT2
MB-5053	EMAT2
MB-5054	EMAT2
MB-5057	EMAT4
MB-5059	EMAT2
MB-5064	EMAT3
MB-5065	EMAT4
MB-5068	EMAT3
MB-5073	EMAT2
MB-5074	EMAT2
MB-5079	EMAT3
MB-5081	EMAT2
MB-5084	EMAT2
MB-5088	EMAT2
MB-5093	EMAT2
MB-5097	EMAT2
MB-5104	EMAT2
MB-5105	EMAT2
MB-5107	EMAT3
MB-5109	EMAT2
MB-5110	EMAT2
MB-5113	EMAT2
MB-5114	EMAT2
MB-5117	EMAT3
MB-5118	EMAT2
MB-5119	EMAT2
MB-5121	EMAT3
MB-5124	EMAT2
MB-5127	EMAT3
MB-5130	EMAT2
MB-5134	EMAT2
MB-5136	EMAT2
MB-5143	EMAT2
MB-5144	EMAT2
MB-5145	EMAT4
MB-5147	EMAT2
MB-5148	EMAT2
MB-5150	EMAT3
MB-5154	EMAT2
MB-5158	EMAT2
MB-5160	EMAT3
MB-5161	EMAT2
MB-5162	EMAT1
MB-5163	EMAT1
MB-5164	EMAT2
MB-5167	EMAT3
MB-5169	EMAT2
MB-5171	EMAT2
MB-5173	EMAT4
MB-5174	EMAT3
MB-5176	EMAT1
MB-5178	EMAT3
MB-5179	EMAT2
MB-5182	EMAT2
MB-5183	EMAT2
MB-5184	EMAT2
MB-5185	EMAT2
MB-5186	EMAT3
MB-5195	EMAT2
MB-5196	EMAT2
MB-5199	EMAT2
MB-5200	EMAT2
MB-5201	EMAT3
MB-5206	EMAT2
MB-5208	EMAT4
MB-5209	EMAT3
MB-5211	EMAT3
MB-5212	EMAT2
MB-5214	EMAT2
MB-5218	EMAT2
MB-5219	EMAT3
MB-5221	EMAT2
MB-5222	EMAT1
MB-5225	EMAT4
MB-5226	EMAT2
MB-5228	EMAT2
MB-5230	EMAT1
MB-5231	EMAT2
MB-5232	EMAT4
MB-5233	EMAT3
MB-5235	EMAT4
MB-5239	EMAT2
MB-5240	EMAT2
MB-5244	EMAT3
MB-5253	EMAT1
MB-5255	EMAT1
MB-5258	EMAT4
MB-5260	EMAT3
MB-5261	EMAT2
MB-5264	EMAT2
MB-5266	EMAT3
MB-5267	EMAT2
MB-5268	EMAT2
MB-5271	EMAT1
MB-5272	EMAT1
MB-5273	EMAT3
MB-5275	EMAT3
MB-5277	EMAT2
MB-5278	EMAT2
MB-5279	EMAT3
MB-5280	EMAT3
MB-5281	EMAT2
MB-5287	EMAT2
MB-5290	EMAT3
MB-5291	EMAT3
MB-5292	EMAT2
MB-5293	EMAT2
MB-5295	EMAT2
MB-5300	EMAT2
MB-5301	EMAT2
MB-5302	EMAT3
MB-5306	EMAT3
MB-5308	EMAT2
MB-5310	EMAT1
MB-5311	EMAT1
MB-5318	EMAT2
MB-5323	EMAT1
MB-5324	EMAT2
MB-5327	EMAT2
MB-5330	EMAT2
MB-5331	EMAT2
MB-5334	EMAT2
MB-5335	EMAT4
MB-5341	EMAT3
MB-5349	EMAT2
MB-5351	EMAT2
MB-5364	EMAT1
MB-5369	EMAT2
MB-5370	EMAT3
MB-5384	EMAT2
MB-5385	EMAT3
MB-5386	EMAT3
MB-5388	EMAT2
MB-5389	EMAT3
MB-5392	EMAT1
MB-5395	EMAT2
MB-5396	EMAT2
MB-5397	EMAT2
MB-5401	EMAT2
MB-5402	EMAT2
MB-5407	EMAT3
MB-5408	EMAT1
MB-5410	EMAT3
MB-5412	EMAT2
MB-5420	EMAT2
MB-5421	EMAT4
MB-5422	EMAT2
MB-5424	EMAT1
MB-5428	EMAT2
MB-5429	EMAT2
MB-5431	EMAT4
MB-5433	EMAT3
MB-5435	EMAT2
MB-5441	EMAT2
MB-5444	EMAT1
MB-5450	EMAT4
MB-5451	EMAT2
MB-5457	EMAT2
MB-5460	EMAT2
MB-5465	EMAT4
MB-5467	EMAT3
MB-5470	EMAT2
MB-5471	EMAT2
MB-5472	EMAT2
MB-5477	EMAT2
MB-5484	EMAT2
MB-5486	EMAT2
MB-5489	EMAT2
MB-5490	EMAT3
MB-5491	EMAT2
MB-5493	EMAT3
MB-5495	EMAT2
MB-5497	EMAT3
MB-5498	EMAT2
MB-5499	EMAT1
MB-5502	EMAT3
MB-5505	EMAT3
MB-5510	EMAT2
MB-5511	EMAT2
MB-5521	EMAT1
MB-5525	EMAT3
MB-5526	EMAT4
MB-5531	EMAT4
MB-5541	EMAT2
MB-5543	EMAT2
MB-5546	EMAT3
MB-5548	EMAT4
MB-5550	EMAT3
MB-5551	EMAT4
MB-5554	EMAT1
MB-5556	EMAT3
MB-5560	EMAT4
MB-5562	EMAT3
MB-5563	EMAT1
MB-5567	EMAT2
MB-5572	EMAT1
MB-5575	EMAT2
MB-5576	EMAT2
MB-5580	EMAT1
MB-5582	EMAT2
MB-5583	EMAT2
MB-5584	EMAT1
MB-5585	EMAT2
MB-5589	EMAT2
MB-5590	EMAT3
MB-5592	EMAT3
MB-5605	EMAT3
MB-5614	EMAT2
MB-5622	EMAT2
MB-5623	EMAT2
MB-5629	EMAT2
MB-5634	EMAT3
MB-5635	EMAT2
MB-5638	EMAT3
MB-5640	EMAT3
MB-5641	EMAT2
MB-5645	EMAT3
MB-5646	EMAT3
MB-5652	EMAT2
MB-5653	EMAT2
MB-5655	EMAT4
MB-5656	EMAT2

## Sheet: GSE11121
Sample ID	cluster
GSM282373	EMAT4
GSM282374	EMAT3
GSM282375	EMAT2
GSM282376	EMAT3
GSM282377	EMAT3
GSM282378	EMAT2
GSM282379	EMAT3
GSM282380	EMAT1
GSM282381	EMAT3
GSM282382	EMAT2
GSM282383	EMAT2
GSM282384	EMAT2
GSM282385	EMAT4
GSM282386	EMAT3
GSM282387	EMAT2
GSM282388	EMAT2
GSM282389	EMAT2
GSM282390	EMAT2
GSM282391	EMAT1
GSM282392	EMAT2
GSM282393	EMAT2
GSM282394	EMAT3
GSM282395	EMAT3
GSM282396	EMAT4
GSM282397	EMAT3
GSM282398	EMAT4
GSM282399	EMAT3
GSM282400	EMAT1
GSM282401	EMAT4
GSM282402	EMAT2
GSM282403	EMAT3
GSM282404	EMAT3
GSM282405	EMAT2
GSM282406	EMAT2
GSM282407	EMAT2
GSM282408	EMAT2
GSM282409	EMAT4
GSM282410	EMAT3
GSM282411	EMAT1
GSM282412	EMAT2
GSM282413	EMAT4
GSM282414	EMAT3
GSM282415	EMAT3
GSM282416	EMAT3
GSM282417	EMAT3
GSM282418	EMAT3
GSM282419	EMAT3
GSM282420	EMAT2
GSM282421	EMAT2
GSM282422	EMAT2
GSM282423	EMAT2
GSM282424	EMAT3
GSM282425	EMAT2
GSM282426	EMAT1
GSM282427	EMAT4
GSM282428	EMAT3
GSM282429	EMAT1
GSM282430	EMAT2
GSM282431	EMAT3
GSM282432	EMAT2
GSM282433	EMAT1
GSM282434	EMAT1
GSM282435	EMAT4
GSM282436	EMAT4
GSM282437	EMAT1
GSM282438	EMAT1
GSM282439	EMAT2
GSM282440	EMAT4
GSM282441	EMAT3
GSM282442	EMAT3
GSM282443	EMAT3
GSM282444	EMAT3
GSM282445	EMAT1
GSM282446	EMAT4
GSM282447	EMAT1
GSM282448	EMAT4
GSM282449	EMAT3
GSM282450	EMAT3
GSM282451	EMAT2
GSM282452	EMAT3
GSM282453	EMAT4
GSM282454	EMAT4
GSM282455	EMAT3
GSM282456	EMAT1
GSM282457	EMAT1
GSM282458	EMAT2
GSM282459	EMAT2
GSM282460	EMAT2
GSM282461	EMAT2
GSM282462	EMAT1
GSM282463	EMAT3
GSM282464	EMAT4
GSM282465	EMAT4
GSM282466	EMAT2
GSM282467	EMAT4
GSM282468	EMAT1
GSM282469	EMAT4
GSM282470	EMAT4
GSM282471	EMAT4
GSM282472	EMAT1
GSM282473	EMAT3
GSM282474	EMAT4
GSM282475	EMAT1
GSM282476	EMAT1
GSM282477	EMAT4
GSM282478	EMAT4
GSM282479	EMAT2
GSM282480	EMAT3
GSM282481	EMAT2
GSM282482	EMAT1
GSM282483	EMAT1
GSM282484	EMAT4
GSM282485	EMAT3
GSM282486	EMAT1
GSM282487	EMAT2
GSM282488	EMAT3
GSM282489	EMAT1
GSM282490	EMAT3
GSM282491	EMAT3
GSM282492	EMAT1
GSM282493	EMAT1
GSM282494	EMAT3
GSM282495	EMAT3
GSM282496	EMAT2
GSM282497	EMAT4
GSM282498	EMAT2
GSM282499	EMAT2
GSM282500	EMAT1
GSM282501	EMAT3
GSM282502	EMAT1
GSM282503	EMAT2
GSM282504	EMAT3
GSM282505	EMAT2
GSM282506	EMAT3
GSM282507	EMAT1
GSM282508	EMAT4
GSM282509	EMAT1
GSM282510	EMAT4
GSM282511	EMAT4
GSM282512	EMAT2
GSM282513	EMAT1
GSM282514	EMAT3
GSM282515	EMAT1
GSM282516	EMAT2
GSM282517	EMAT1
GSM282518	EMAT4
GSM282519	EMAT3
GSM282520	EMAT3
GSM282521	EMAT2
GSM282522	EMAT3
GSM282523	EMAT1
GSM282524	EMAT2
GSM282525	EMAT3
GSM282526	EMAT1
GSM282527	EMAT1
GSM282528	EMAT4
GSM282529	EMAT2
GSM282530	EMAT1
GSM282531	EMAT1
GSM282532	EMAT1
GSM282533	EMAT2
GSM282534	EMAT1
GSM282535	EMAT1
GSM282536	EMAT2
GSM282537	EMAT3
GSM282538	EMAT3
GSM282539	EMAT3
GSM282540	EMAT2
GSM282541	EMAT2
GSM282542	EMAT2
GSM282543	EMAT3
GSM282544	EMAT2
GSM282545	EMAT1
GSM282546	EMAT2
GSM282547	EMAT2
GSM282548	EMAT2
GSM282549	EMAT3
GSM282550	EMAT2
GSM282551	EMAT4
GSM282552	EMAT1
GSM282553	EMAT1
GSM282554	EMAT2
GSM282555	EMAT1
GSM282556	EMAT1
GSM282557	EMAT2
GSM282558	EMAT3
GSM282559	EMAT2
GSM282560	EMAT2
GSM282561	EMAT3
GSM282562	EMAT3
GSM282563	EMAT2
GSM282564	EMAT2
GSM282565	EMAT4
GSM282566	EMAT2
GSM282567	EMAT3
GSM282568	EMAT3
GSM282569	EMAT4
GSM282570	EMAT3
GSM282571	EMAT2
GSM282572	EMAT3

## Sheet: NKI295-LN
Sample ID	cluster
4	EMAT3
6	EMAT2
7	EMAT2
8	EMAT4
9	EMAT1
11	EMAT1
12	EMAT4
13	EMAT2
14	EMAT2
17	EMAT2
26	EMAT2
27	EMAT2
28	EMAT4
29	EMAT2
36	EMAT1
38	EMAT2
39	EMAT2
45	EMAT3
48	EMAT4
51	EMAT1
56	EMAT1
57	EMAT4
58	EMAT2
59	EMAT2
60	EMAT2
61	EMAT2
62	EMAT2
71	EMAT4
72	EMAT2
73	EMAT4
75	EMAT4
76	EMAT1
103	EMAT4
107	EMAT3
109	EMAT1
110	EMAT3
111	EMAT1
113	EMAT2
118	EMAT3
120	EMAT2
122	EMAT2
123	EMAT1
124	EMAT2
126	EMAT3
131	EMAT4
133	EMAT2
138	EMAT2
139	EMAT2
140	EMAT3
141	EMAT1
142	EMAT1
144	EMAT1
148	EMAT3
153	EMAT2
154	EMAT2
155	EMAT3
164	EMAT4
165	EMAT3
167	EMAT2
175	EMAT4
179	EMAT2
181	EMAT3
183	EMAT2
185	EMAT2
189	EMAT1
191	EMAT2
193	EMAT1
199	EMAT2
201	EMAT2
202	EMAT4
205	EMAT1
207	EMAT3
212	EMAT4
214	EMAT3
215	EMAT4
219	EMAT2
221	EMAT2
222	EMAT4
224	EMAT3
226	EMAT4
227	EMAT3
228	EMAT4
229	EMAT3
230	EMAT4
231	EMAT3
233	EMAT2
235	EMAT3
237	EMAT1
238	EMAT4
239	EMAT3
240	EMAT3
241	EMAT4
246	EMAT1
248	EMAT4
250	EMAT2
251	EMAT2
252	EMAT2
254	EMAT1
259	EMAT4
266	EMAT3
268	EMAT4
270	EMAT4
271	EMAT2
274	EMAT3
278	EMAT1
285	EMAT2
286	EMAT3
292	EMAT1
295	EMAT3
296	EMAT3
302	EMAT3
304	EMAT2
305	EMAT3
306	EMAT3
312	EMAT1
313	EMAT2
317	EMAT2
319	EMAT3
323	EMAT1
326	EMAT4
329	EMAT3
331	EMAT3
333	EMAT1
336	EMAT2
338	EMAT4
339	EMAT3
342	EMAT3
344	EMAT4
348	EMAT3
349	EMAT3
352	EMAT3
354	EMAT1
355	EMAT1
356	EMAT2
358	EMAT2
364	EMAT3
365	EMAT2
366	EMAT1
367	EMAT2
368	EMAT2
369	EMAT3
371	EMAT2
379	EMAT2
380	EMAT3
388	EMAT3
391	EMAT3
394	EMAT2
397	EMAT2
398	EMAT4
401	EMAT3
402	EMAT4
