# Supplementary material for: Superior breast cancer metastasis risk stratification using an epithelial-mesenchymal-amoeboid transition gene signature
Source: Breast Cancer Res. 2020 Jul 8;22:74. doi: 10.1186/s13058-020-01304-8 (PMC7341640; doi:10.1186/s13058-020-01304-8)
Supplement: Supplementary file 4 — Additional file 4: Table S3. Percent of EMT and MAT genes present among differentially expressed genes (DEGs) for each cluster. The table content is provided as a separate xlsx file. DEGS for each EMAT cluster were defined as differentially expressed in that cluster compared to other clusters (Bonferroni adjusted p < 0.01, using a two-sided t-test). [file 13058_2020_1304_MOESM4_ESM.xlsx]

## Sheet: EMT-MAT DEGs in EMAT clusters
Using METABRIC LN samples, genes most differentially expressed in each EMAT cluster compared to others (Bonferroni adjusted p<0.01, two sided t-test) were evaluated for enrichment in EMT or MAT gene signatures.
	cluster_size	Percent of EMT genes among DEGs	Percent of MAT genes among DEGs
EMAT1	109	34.3348	50.4274
EMAT2	257	27.4678	29.0598
EMAT3	146	58.3691	40.1709
EMAT4	50	38.1974	34.188

## Sheet: Ranked_genes_EMAT1
EMAT1 (ranked list of differentially expressed genes)	pvalue	FDR	T-statistic	Bonferroni Adjusted		Ranked list underexpressed	Ranked list overexpressed
FGL2	6.39148e-61	2.22423e-58	18.6862	2.22423e-58		GRHL2	FGL2
SRGN	4.47417e-55	7.78505e-53	17.5109	1.55701e-52		CDS1	SRGN
TLR7	1.75507e-48	2.03588e-46	16.157	6.10764e-46		RAB25	TLR7
TNFSF13B	6.14826e-47	5.34899e-45	15.8343	2.1396e-44		SPINT2	TNFSF13B
TMEM140	2.72108e-46	1.89387e-44	15.6986	9.46936e-44		ELMO3	TMEM140
CASP1	9.5439e-45	5.53546e-43	15.3723	3.32128e-42		HOOK1	CASP1
HLA-DPB1	3.84946e-44	1.91373e-42	15.2436	1.33961e-41		IRF6	HLA-DPB1
EPSTI1	1.9637e-42	8.54211e-41	14.8784	6.83369e-40		AP1M2	EPSTI1
HLA-DRA	8.4754e-42	3.27716e-40	14.7416	2.94944e-39		PRRG4	HLA-DRA
CCL5	6.91984e-39	2.40811e-37	14.107	2.40811e-36		JUP	CCL5
CORO1A	2.28755e-38	7.23698e-37	13.9924	7.96068e-36		RHOD	CORO1A
CCR1	1.75454e-33	5.08816e-32	12.8914	6.10579e-31		PTPN3	CCR1
VCAM1	3.36753e-33	9.01461e-32	12.8261	1.1719e-30		CELSR2	VCAM1
GBP4	2.01006e-32	4.99643e-31	12.6463	6.99501e-30		GPR125	GBP4
SCARNA9	3.72054e-32	8.63164e-31	12.584	1.29475e-29		STAP2	SCARNA9
STK17B	2.48389e-31	5.40247e-30	12.3909	8.64394e-29		TMEM30B	STK17B
GBP5	4.23024e-31	8.65954e-30	12.3364	1.47212e-28		ESRP1	GBP5
SELL	1.4035e-30	2.71343e-29	12.2132	4.88418e-28		KRT18	SELL
AIM2	5.73935e-30	1.05121e-28	12.0676	1.99729e-27		NEDD4L	AIM2
GRHL2	4.30011e-27	7.48219e-26	-11.3692	1.49644e-24		ZNF165	RGL1
RGL1	4.75288e-26	7.8762e-25	11.1092	1.654e-23		LSR	ENPP2
ENPP2	8.34686e-26	1.32032e-24	11.0477	2.90471e-23		PRSS8	IFI30
IFI30	1.3848e-25	2.09526e-24	10.9923	4.81911e-23		WWC1	SYK
SYK	5.43784e-25	7.88488e-24	10.8416	1.89237e-22		EXPH5	GBP1
GBP1	9.63935e-25	1.3418e-23	10.7781	3.3545e-22		TTC3	IDO1
CDS1	7.09409e-23	9.49517e-22	-10.2934	2.46874e-20		ERMP1	CXCL10
IDO1	7.76103e-23	1.00031e-21	10.2832	2.70084e-20		ITGB4	C2
CXCL10	8.76231e-22	1.08903e-20	10.0029	3.04928e-19		MST1R	SNCA
C2	1.85403e-21	2.22483e-20	9.91521	6.45202e-19		BIK	RNASE1
SNCA	2.64556e-21	3.06885e-20	9.87342	9.20656e-19		JAG2	NABP1
RAB25	8.17963e-21	9.18229e-20	-9.73991	2.84651e-18		NEBL	PLA2G7
RNASE1	9.06902e-21	9.86256e-20	9.72763	3.15602e-18		MYO5C	ZBED2
NABP1	2.7091e-20	2.85686e-19	9.59686	9.42765e-18		CDH1	DPT
PLA2G7	5.87932e-20	6.01766e-19	9.50351	2.046e-17		SLC6A8	BIN1
ZBED2	1.14951e-19	1.14294e-18	9.42221	4.00029e-17		SYNJ2	LGALS9
SPINT2	7.14006e-19	6.90205e-18	-9.1982	2.48474e-16		CXADR	DCN
DPT	8.84e-19	8.31438e-18	9.17175	3.07632e-16		SMPDL3B	IL1B
BIN1	1.67681e-18	1.49957e-17	9.09213	5.8353e-16		PBK	CCND2
LGALS9	1.68056e-18	1.49957e-17	9.09185	5.84833e-16		HSPA1A	GEM
ELMO3	3.28906e-18	2.86149e-17	-9.0078	1.14459e-15		PLS1	LGALS9C
DCN	3.40885e-18	2.89336e-17	9.00331	1.18628e-15		FGFR3	RASGRP3
IL1B	4.29676e-18	3.56017e-17	8.97419	1.49527e-15		SH2D3A	PPAP2B
CCND2	9.65975e-18	7.81765e-17	8.87175	3.36159e-15		S100A14	HBEGF
GEM	1.64563e-17	1.30155e-16	8.8039	5.72681e-15		DLC1	CTSK
LGALS9C	3.59225e-17	2.77801e-16	8.70379	1.2501e-14		EPCAM	VIM
HOOK1	4.46679e-17	3.37923e-16	-8.6757	1.55444e-14		FZD3	PRKCH
IRF6	3.03123e-16	2.2444e-15	-8.42583	1.05487e-13		LAD1	FAM20A
RASGRP3	3.23795e-16	2.34751e-15	8.41712	1.1268e-13		MPZL2	RTP4
PPAP2B	4.6724e-16	3.31836e-15	8.3686	1.626e-13		CST6	IFIT2
AP1M2	6.44675e-16	4.48694e-15	-8.32583	2.24347e-13		EPHA1	SERPINB1
PRRG4	2.39453e-15	1.63392e-14	-8.14975	8.33298e-13		PIK3R3	TLR3
JUP	3.90053e-15	2.61035e-14	-8.08354	1.35738e-12		TBX3	ZEB1
RHOD	5.48019e-15	3.59831e-14	-8.03715	1.90711e-12		KIAA0040	HAS2
HBEGF	7.11766e-15	4.58694e-14	8.00135	2.47695e-12		KLK10	NRP1
CTSK	1.26599e-14	8.01028e-14	7.92204	4.40565e-12		TPM1	TRAM2
VIM	1.9912e-14	1.23739e-13	7.85924	6.92939e-12		MLPH	SNX10
PRKCH	2.04554e-14	1.24886e-13	7.85549	7.11849e-12		ERRFI1	PTGER2
PTPN3	2.63568e-14	1.58141e-13	-7.82016	9.17216e-12		ST14	IFI35
FAM20A	5.81886e-14	3.43214e-13	7.70897	2.02496e-11		LRRC1	RSAD2
RTP4	1.11716e-13	6.47956e-13	7.61644	3.88773e-11		CTSV	SLC2A9
CELSR2	2.35597e-13	1.34406e-12	-7.5095	8.19876e-11		UGDH	OASL
GPR125	9.50495e-13	5.33504e-12	-7.30632	3.30772e-10		BDKRB2	CHN1
IFIT2	1.07118e-12	5.917e-12	7.2887	3.72771e-10		TRIM29	A2M
STAP2	1.09894e-12	5.97547e-12	-7.28493	3.8243e-10		STARD13	FILIP1L
TMEM30B	1.40249e-12	7.50871e-12	-7.24886	4.88066e-10		PERP	CFI
SERPINB1	5.65447e-12	2.98145e-11	7.03985	1.96775e-09		ANXA3	HS3ST2
TLR3	8.06547e-12	4.18923e-11	6.98582	2.80678e-09		SCCPDH	PPM1K
ZEB1	9.72684e-12	4.97785e-11	6.95719	3.38494e-09		KRT16	EGR1
ESRP1	1.21703e-11	6.13806e-11	-6.9228	4.23526e-09		RAPGEF4	IFI27
HAS2	1.59278e-11	7.91841e-11	6.88134	5.54289e-09		GLYR1	OLFML3
KRT18	1.91658e-11	9.39395e-11	-6.8527	6.6697e-09		CKMT1A	IL1RN
NEDD4L	2.25663e-11	1.09071e-10	-6.82735	7.85308e-09		ANK3	CDKN1A
NRP1	2.38693e-11	1.13788e-10	6.81861	8.30652e-09		NMU	TNFRSF6B
TRAM2	2.67692e-11	1.24471e-10	6.80075	9.31567e-09		LRP2	KIR2DL4
SNX10	2.68256e-11	1.24471e-10	6.80042	9.33532e-09		KRT6B	CXCL11
PTGER2	2.95257e-11	1.35196e-10	6.78545	1.02749e-08		CKMT1B	CXCL16
IFI35	3.66487e-11	1.65633e-10	6.75162	1.27538e-08		GLS2	CDH11
RSAD2	7.16005e-11	3.19448e-10	6.64588	2.4917e-08		CLDN1	MMP2
SLC2A9	1.17455e-10	5.17398e-10	6.56685	4.08745e-08		NUP62CL	PDGFRL
OASL	1.30387e-10	5.67183e-10	6.55008	4.53746e-08		ZNF594	PCOLCE
ZNF165	1.89027e-10	8.12116e-10	-6.49014	6.57814e-08		KLK7	CSRNP1
CHN1	2.04927e-10	8.69691e-10	6.47704	7.13147e-08		STAC	FAM46C
LSR	4.58572e-10	1.92269e-09	-6.34524	1.59583e-07		CA9	FAP
A2M	6.88496e-10	2.85234e-09	6.27788	2.39597e-07		KLK5	RGS4
FILIP1L	7.63655e-10	3.12649e-09	6.26062	2.65752e-07		KRT5	UNC93B1
CFI	9.85751e-10	3.98885e-09	6.2179	3.43042e-07		SLPI	IFITM1
HS3ST2	1.45147e-09	5.80588e-09	6.15269	5.05112e-07		FADS2	HELZ2
PPM1K	1.77634e-09	7.0246e-09	6.11842	6.18165e-07		KRT81	NAIP
PRSS8	2.0675e-09	8.08416e-09	-6.09256	7.1949e-07		SPC25	TNS3
WWC1	2.59281e-09	1.00255e-08	-6.05383	9.02296e-07		WNT5A	ROR1
EGR1	2.74314e-09	1.04902e-08	6.04415	9.54612e-07		OCLN	DNAJB4
EXPH5	3.13629e-09	1.18634e-08	-6.02111	1.09143e-06		DSG3	RHBDF2
TTC3	3.61902e-09	1.35421e-08	-5.99639	1.25942e-06		BCORP1	PMP22
ERMP1	5.00621e-09	1.85336e-08	-5.94007	1.74216e-06		SESN2	CTGF
IFI27	5.5344e-09	2.02734e-08	5.92256	1.92597e-06		TMEM40	IL4R
OLFML3	9.22478e-09	3.34398e-08	5.83274	3.21022e-06		ANXA8L2	BST2
ITGB4	2.63029e-08	9.43651e-08	-5.6448	9.15342e-06		TSPAN1	ELL2
IL1RN	3.05708e-08	1.08557e-07	5.6174	1.06386e-05		TMPRSS4	FSTL1
CDKN1A	3.49891e-08	1.22992e-07	5.59271	1.21762e-05		FGFBP1	KANK2
TNFRSF6B	3.9865e-08	1.3873e-07	5.56876	1.3873e-05		DLX2	RARRES3
KIR2DL4	7.3452e-08	2.53082e-07	5.45538	2.55613e-05		ABCA12	DNAJC3
MST1R	7.88344e-08	2.68964e-07	-5.44213	2.74344e-05		ZNF208	PVRL3
CXCL11	1.35069e-07	4.56349e-07	5.34036	4.7004e-05		GJB3	ZCCHC24
CXCL16	1.4299e-07	4.78467e-07	5.32949	4.97606e-05		E2F5	DDR2
BIK	1.51857e-07	5.03298e-07	-5.31799	5.28463e-05		ALOX15B	PRRX1
CDH11	1.94005e-07	6.36922e-07	5.27098	6.75137e-05		KLK8	CADM3
MMP2	1.99805e-07	6.49834e-07	5.26531	6.95322e-05		SLC6A10P	DDX58
PDGFRL	2.11226e-07	6.80617e-07	5.25458	7.35067e-05		KRT15	APOL1
JAG2	4.64683e-07	1.48358e-06	-5.10038	0.00016171		STC1	ZBTB38
NEBL	4.72321e-07	1.49425e-06	-5.09715	0.000164368		FAT2	POSTN
PCOLCE	4.81844e-07	1.51065e-06	5.09319	0.000167682		IGFBP2	TNFAIP6
MYO5C	7.10105e-07	2.2064e-06	-5.01579	0.000247116		GNAL	MME
CDH1	7.4051e-07	2.28051e-06	-5.00736	0.000257698		DSC2	DUSP10
SLC6A8	7.85874e-07	2.39898e-06	-4.99539	0.000273484		CAMK2B	SAA1
SYNJ2	8.64208e-07	2.61517e-06	-4.9762	0.000300744		S100A7	THBD
CSRNP1	1.132e-06	3.396e-06	4.92135	0.000393936		CDKN2C	GREM1
FAM46C	1.58539e-06	4.71551e-06	4.85217	0.000551714		CEACAM1	NID1
CXADR	1.91891e-06	5.65917e-06	-4.81258	0.000667782		KCNK1	COPZ2
FAP	1.9746e-06	5.77446e-06	4.80662	0.000687161		F11R	COL3A1
SMPDL3B	2.59793e-06	7.534e-06	-4.74919	0.00090408		CDH3	ADTRP
PBK	3.22413e-06	9.27271e-06	-4.70356	0.001122		ART3	COL1A2
RGS4	3.3567e-06	9.57484e-06	4.695	0.00116813		DDR1	PDGFC
HSPA1A	3.40724e-06	9.64001e-06	-4.69183	0.00118572		KRT17	COL5A2
PLS1	4.03364e-06	1.13202e-05	-4.65583	0.00140371		FGFR2	S100A8
UNC93B1	4.49589e-06	1.25166e-05	4.63256	0.00156457		SERPINB2	STAT2
FGFR3	5.07029e-06	1.40036e-05	-4.60666	0.00176446		LTBP3	DHX58
IFITM1	5.23357e-06	1.43408e-05	4.59981	0.00182128		ADIRF	LMCD1
HELZ2	5.49566e-06	1.49413e-05	4.58923	0.00191249		ARTN	LTBP1
SH2D3A	6.69404e-06	1.80584e-05	-4.54633	0.00232953		XDH	ARHGAP25
NAIP	6.78122e-06	1.81528e-05	4.5435	0.00235987		MYO1D	FBLN1
S100A14	1.06669e-05	2.83366e-05	-4.44359	0.00371209		SPRR1A	UCHL1
TNS3	1.11798e-05	2.94739e-05	4.43313	0.00389056		SPRR1B	LOXL4
ROR1	1.45822e-05	3.8155e-05	4.37351	0.00507462		PCSK2	SEMA5A
DNAJB4	1.83803e-05	4.7734e-05	4.321	0.00639635		NEFM	FERMT2
RHBDF2	1.90735e-05	4.91673e-05	4.31255	0.00663758		DRG1	PPM1D
PMP22	1.97669e-05	5.05801e-05	4.30439	0.00687889		KRT14	NR2F1
CTGF	2.36001e-05	5.99476e-05	4.26368	0.00821282		FCRLB	IGFBP3
IL4R	3.55127e-05	8.95537e-05	4.16854	0.0123584		TMPRSS11E	TUBA1A
DLC1	3.6965e-05	9.25456e-05	-4.1591	0.0128638		CYP4F11	NREP
BST2	3.7839e-05	9.4057e-05	4.1536	0.013168		PTN	TNFSF10
ELL2	3.84544e-05	9.49087e-05	4.14979	0.0133821		CDH2	TAGLN
EPCAM	5.06703e-05	0.000124178	-4.08425	0.0176333		TP63	FBN1
FZD3	5.70638e-05	0.000138868	-4.05575	0.0198582		PI3	ALDH1A3
FSTL1	0.000107936	0.000260846	3.89984	0.0375618		VSNL1	CCDC92
KANK2	0.000109954	0.000263889	3.89523	0.0382639		RLN2	SPP1
LAD1	0.000126019	0.000300374	-3.86115	0.0438546		CREB3L1	SERTAD1
RARRES3	0.000142379	0.00033706	3.83043	0.0495479		RNF128	CYBRD1
DNAJC3	0.000148551	0.000349295	3.8197	0.0516957		ENOX1	TF
PVRL3	0.000162623	0.000379817	3.79674	0.0565927		TBC1D3B	RPS6KA1
MPZL2	0.00018785	0.000435813	-3.75989	0.0653719		POLR3G	PCDH20
CST6	0.000216884	0.000499838	-3.72287	0.0754755		ARL17A	TCEB3CL
EPHA1	0.000219533	0.000502615	-3.71973	0.0763975		PI15	LRRC37A4P
ZCCHC24	0.00027269	0.000620236	3.66324	0.0948961		DST	ACOT1
PIK3R3	0.000294115	0.000664624	-3.64336	0.102352		APOBEC3B	WDR47
DDR2	0.000321795	0.000722481	3.6196	0.111985		CTH	MRGPRX4
TBX3	0.000506175	0.00112916	-3.4979	0.176149		SLC14A1	ABLIM1
PRRX1	0.000565965	0.0012545	3.46735	0.196956		HIST1H2BK	CRYAB
KIAA0040	0.000574399	0.00126513	-3.46329	0.199891		ANKRD36	TSPYL2
KLK10	0.000626772	0.0013718	-3.43924	0.218117		MYL9	TRPC1
TPM1	0.000665993	0.00144853	-3.42242	0.231766		XYLT1	SAA2
MLPH	0.000705505	0.00152494	-3.40639	0.245516		CYP27B1	PTX3
ERRFI1	0.000798371	0.00171502	-3.37178	0.277833		COL17A1	TGFB1I1
ST14	0.000930028	0.00198558	-3.32865	0.32365		GORAB	PRR16
CADM3	0.00118393	0.00251223	3.25947	0.412006		DUSP5	CLU
DDX58	0.00119139	0.00251274	3.25766	0.414603		ECM1	ZNF252P
LRRC1	0.00119872	0.00251298	-3.25588	0.417154		TSHZ1	BGN
APOL1	0.00139652	0.00291012	3.21143	0.48599		MXD1	IGFBP4
CTSV	0.00143211	0.00296652	-3.20406	0.498375		ESRP2	CHI3L2
UGDH	0.00184495	0.00379907	-3.12906	0.642043		FST	SYNC
BDKRB2	0.0019152	0.00392052	-3.11787	0.666488		PLK3	LRIF1
ZBTB38	0.00193761	0.00394321	3.11437	0.674289		CFB	LEPREL1
POSTN	0.00199204	0.00403041	3.10605	0.69323		ANXA8	SPOCK1
TNFAIP6	0.0020086	0.00404042	3.10356	0.698992		MMP17	CA2
TRIM29	0.00213874	0.00427747	-3.08461	0.74428		EPB41L4B	MMP1
MME	0.00225833	0.00449084	3.06811	0.785897
STARD13	0.00231338	0.00457419	-3.06078	0.805057
DUSP10	0.00235928	0.00463859	3.0548	0.821031
SAA1	0.00243173	0.00475417	3.04556	0.846242
THBD	0.00256935	0.00499516	3.02869	0.894133
GREM1	0.00263255	0.0050896	3.02122	0.916128
PERP	0.00284872	0.0054771	-2.99685	0.991354
NID1	0.00308951	0.00590742	2.97162	1.07515
COPZ2	0.00325647	0.00619262	2.95517	1.13325
COL3A1	0.00422289	0.00798677	2.87279	1.46957
ANXA3	0.00455329	0.0085651	-2.84855	1.58454
ADTRP	0.00462796	0.00865876	2.84329	1.61053
COL1A2	0.00472501	0.00879307	2.83658	1.6443
SCCPDH	0.00488589	0.00904409	-2.82571	1.70029
PDGFC	0.00568621	0.0104699	2.77606	1.9788
KRT16	0.0060102	0.0110082	-2.75774	2.09155
RAPGEF4	0.00610375	0.011121	-2.75262	2.1241
COL5A2	0.00629338	0.0114067	2.74245	2.1901
GLYR1	0.00635575	0.0114601	-2.73917	2.2118
CKMT1A	0.00641378	0.0115051	-2.73614	2.232
ANK3	0.00654883	0.0116871	-2.72918	2.27899
NMU	0.00666315	0.0118305	-2.72339	2.31878
LRP2	0.0078856	0.0139299	-2.66652	2.74419
KRT6B	0.00832236	0.0146272	-2.64812	2.89618
S100A8	0.00848944	0.0148459	2.6413	2.95432
CKMT1B	0.00907697	0.0157177	-2.61827	3.15879
STAT2	0.00907832	0.0157177	2.61821	3.15925
DHX58	0.00942914	0.0162443	2.60509	3.28134
LMCD1	0.0112542	0.0192928	2.54313	3.91645
GLS2	0.0118087	0.0201443	-2.52609	4.10943
LTBP1	0.012133	0.0205966	2.51644	4.2223
CLDN1	0.0132492	0.0223821	-2.48492	4.6107
NUP62CL	0.0146294	0.0244907	-2.44903	5.09103
ZNF594	0.0146381	0.0244907	-2.44882	5.09406
KLK7	0.0157949	0.0262997	-2.421	5.49664
ARHGAP25	0.0179279	0.0296067	2.3741	6.23892
FBLN1	0.0179512	0.0296067	2.37362	6.24702
UCHL1	0.0182346	0.0299323	2.36777	6.34564
STAC	0.0186044	0.0303959	-2.36025	6.47432
LOXL4	0.0205747	0.0333054	2.32229	7.16001
CA9	0.0205766	0.0333054	-2.32226	7.16067
KLK5	0.025092	0.040426	-2.24602	8.73202
KRT5	0.025932	0.0415868	-2.23317	9.02432
SEMA5A	0.0270166	0.0431274	2.21711	9.40178
SLPI	0.0278793	0.0443014	-2.20472	9.702
FERMT2	0.0286309	0.0452888	2.1942	9.96354
PPM1D	0.0291094	0.0458374	2.18763	10.1301
NR2F1	0.0324976	0.0509422	2.14357	11.3092
FADS2	0.0336704	0.0524341	-2.12924	11.7173
KRT81	0.0337507	0.0524341	-2.12827	11.7452
SPC25	0.0356297	0.0551073	-2.10622	12.3991
IGFBP3	0.0358302	0.0551721	2.10393	12.4689
WNT5A	0.0408482	0.0626219	-2.04981	14.2152
OCLN	0.0417874	0.0637808	-2.04032	14.542
DSG3	0.0420517	0.0639039	-2.03768	14.634
BCORP1	0.0423873	0.0641338	-2.03435	14.7508
SESN2	0.0429435	0.0646941	-2.02888	14.9443
TUBA1A	0.0454996	0.0682494	2.00448	15.8339
TMEM40	0.0466687	0.0697026	-1.99371	16.2407
ANXA8L2	0.0475771	0.0707557	-1.98549	16.5568
TSPAN1	0.0502819	0.0744601	-1.96179	17.4981
TMPRSS4	0.0505743	0.0745757	-1.95929	17.5999
FGFBP1	0.0528724	0.0776354	-1.94007	18.3996
DLX2	0.0547097	0.0799957	-1.92521	19.039
ABCA12	0.057201	0.0832885	-1.9057	19.906
ZNF208	0.0599683	0.086954	-1.88485	20.869
GJB3	0.0621424	0.0897326	-1.86902	21.6255
E2F5	0.0661268	0.0950915	-1.84116	23.0121
ALOX15B	0.0677155	0.0969753	-1.83044	23.565
KLK8	0.0685673	0.0977927	-1.82478	23.8614
SLC6A10P	0.0722814	0.102669	-1.80074	25.1539
KRT15	0.073009	0.103281	-1.79615	25.4071
NREP	0.0741235	0.104295	1.7892	25.795
TNFSF10	0.0743249	0.104295	1.78795	25.8651
STC1	0.0778419	0.108791	-1.76659	27.089
FAT2	0.0787736	0.109653	-1.76106	27.4132
IGFBP2	0.0805541	0.11143	-1.75065	28.0328
GNAL	0.0806906	0.11143	-1.74986	28.0803
DSC2	0.0838402	0.114908	-1.73191	29.1764
CAMK2B	0.0838695	0.114908	-1.73175	29.1866
TAGLN	0.0884235	0.120672	1.70675	30.7714
FBN1	0.0889536	0.120921	1.70391	30.9558
S100A7	0.0912047	0.123499	-1.69199	31.7392
ALDH1A3	0.0994511	0.134143	1.65026	34.609
CDKN2C	0.103687	0.139318	-1.62989	36.0832
CEACAM1	0.104544	0.139928	-1.62585	36.3812
KCNK1	0.115419	0.153892	-1.57674	40.1658
F11R	0.117772	0.15643	-1.56661	40.9846
CDH3	0.1191	0.157592	-1.56095	41.4468
CCDC92	0.13533	0.177493	1.49557	47.0949
ART3	0.13541	0.177493	-1.49526	47.1226
DDR1	0.13567	0.177493	-1.49426	47.2131
KRT17	0.136625	0.178073	-1.49062	47.5454
FGFR2	0.138524	0.179874	-1.48343	48.2062
SPP1	0.15104	0.195397	1.43783	52.5619
SERPINB2	0.160779	0.206963	-1.40432	55.951
LTBP3	0.16117	0.206963	-1.403	56.087
SERTAD1	0.17393	0.222528	1.36141	60.5277
CYBRD1	0.176607	0.225125	1.35298	61.4591
ADIRF	0.202631	0.257356	-1.27559	70.5155
ARTN	0.203753	0.25784	-1.27242	70.906
XDH	0.212839	0.268362	-1.24722	74.0678
TF	0.221031	0.277685	1.22516	76.9187
MYO1D	0.231062	0.289243	-1.19893	80.4096
RPS6KA1	0.234581	0.292595	1.18992	81.634
SPRR1A	0.237462	0.295132	-1.18262	82.6369
PCDH20	0.239155	0.296177	1.17836	83.2258
SPRR1B	0.247183	0.305034	-1.15843	86.0197
TCEB3CL	0.257523	0.316671	1.13342	89.6179
LRRC37A4P	0.27217	0.333504	1.09916	94.7153
PCSK2	0.273935	0.33449	-1.09512	95.3295
NEFM	0.278379	0.338727	-1.08502	96.8759
DRG1	0.287601	0.348728	-1.06441	100.085
KRT14	0.335406	0.405084	-0.964112	116.721
FCRLB	0.336406	0.405084	-0.962117	117.069
ACOT1	0.340886	0.407993	0.953227	118.628
WDR47	0.341167	0.407993	0.952673	118.726
TMPRSS11E	0.356746	0.425164	-0.922344	124.148
CYP4F11	0.361173	0.427671	-0.913881	125.688
PTN	0.361308	0.427671	-0.913623	125.735
MRGPRX4	0.370889	0.437524	0.895529	129.069
CDH2	0.378093	0.444514	-0.882116	131.576
TP63	0.390543	0.457606	-0.859299	135.909
ABLIM1	0.394299	0.460457	0.852504	137.216
CRYAB	0.402441	0.468393	0.837906	140.049
PI3	0.412516	0.478519	-0.820086	143.556
TSPYL2	0.447172	0.516996	0.760675	155.616
TRPC1	0.448943	0.517326	0.75771	156.232
VSNL1	0.464744	0.533765	-0.731559	161.731
RLN2	0.477431	0.546533	-0.710918	166.146
CREB3L1	0.486343	0.55491	-0.696598	169.247
RNF128	0.497491	0.565774	-0.678886	173.127
ENOX1	0.499833	0.566586	-0.675191	173.942
SAA2	0.501656	0.566806	0.672322	174.576
TBC1D3B	0.509416	0.573711	-0.660171	177.277
PTX3	0.517457	0.580384	0.64768	180.075
POLR3G	0.520057	0.580384	-0.643664	180.98
TGFB1I1	0.521053	0.580384	0.642128	181.326
PRR16	0.522012	0.580384	0.64065	181.66
ARL17A	0.536928	0.595066	-0.617847	186.851
PI15	0.547752	0.605136	-0.601498	190.618
DST	0.562442	0.617976	-0.579564	195.73
APOBEC3B	0.562927	0.617976	-0.578845	195.899
CLU	0.577243	0.6317	0.557742	200.881
CTH	0.583989	0.637079	-0.547885	203.228
ZNF252P	0.595127	0.6472	0.531726	207.104
SLC14A1	0.599035	0.649421	-0.526088	208.464
BGN	0.615299	0.664981	0.502805	214.124
IGFBP4	0.618047	0.665883	0.498899	215.08
CHI3L2	0.625325	0.671645	0.488587	217.613
HIST1H2BK	0.665261	0.71234	-0.432891	231.511
SYNC	0.716403	0.764749	0.363454	249.308
ANKRD36	0.720517	0.766789	-0.357948	250.74
MYL9	0.734096	0.778858	-0.339851	255.465
XYLT1	0.741864	0.784707	-0.329549	258.169
LRIF1	0.777635	0.820051	0.282539	270.617
LEPREL1	0.781626	0.821124	0.277334	272.006
CYP27B1	0.783372	0.821124	-0.27506	272.613
COL17A1	0.802431	0.838577	-0.250321	279.246
GORAB	0.810414	0.844384	-0.240005	282.024
SPOCK1	0.822477	0.854394	0.224465	286.222
CA2	0.827979	0.85755	0.217396	288.137
DUSP5	0.831904	0.859058	-0.212359	289.503
MMP1	0.858978	0.884391	0.177758	298.924
EPB41L4B	0.865265	0.886479	0.169754	301.112
ECM1	0.866101	0.886479	-0.168691	301.403
TSHZ1	0.869822	0.887677	-0.16396	302.698
MXD1	0.885662	0.9012	-0.143861	308.21
ESRP2	0.900161	0.913283	-0.125514	313.256
FST	0.913626	0.924249	-0.108515	317.942
PLK3	0.938374	0.943969	-0.0773485	326.554
CFB	0.938544	0.943969	-0.0771349	326.613
MMP17	0.952529	0.955274	0.0595584	331.48
ANXA8	0.991022	0.991022	-0.0112579	344.876

## Sheet: Ranked_genes_EMAT2
EMAT2 (ranked list of differentially expressed genes)	pvalue	FDR	T-statistic	Bonferroni Adjusted		Ranked list underexpressed	Ranked list overexpressed
COL3A1	2.38906e-33	4.87209e-31	12.8605	8.31394e-31		IDO1	COL3A1
COL1A2	2.80005e-33	4.87209e-31	12.8446	9.74418e-31		SNX10	COL1A2
SPOCK1	1.63041e-32	1.89127e-30	12.6674	5.67381e-30		GBP5	SPOCK1
COL5A2	2.69495e-32	2.34461e-30	12.6167	9.37843e-30		RTP4	COL5A2
FBN1	7.33347e-32	5.1041e-30	12.5152	2.55205e-29		OASL	FBN1
FAP	7.06842e-30	4.09968e-28	12.046	2.45981e-27		CCR1	FAP
FSTL1	5.08731e-28	2.52912e-26	11.5971	1.77039e-25		AIM2	FSTL1
ZCCHC24	4.96175e-26	2.15836e-24	11.1045	1.72669e-23		GBP4	ZCCHC24
BGN	9.85428e-25	3.81032e-23	10.7756	3.42929e-22		RHBDF2	BGN
TGFB1I1	9.99838e-24	3.47943e-22	10.5162	3.47943e-21		TNFSF13B	TGFB1I1
PCOLCE	1.98802e-23	6.28938e-22	10.4384	6.91832e-21		SCARNA9	PCOLCE
POSTN	2.62706e-22	7.1676e-21	10.1428	9.14217e-20		ZBED2	POSTN
MYL9	2.67755e-22	7.1676e-21	10.1406	9.31788e-20		GBP1	MYL9
FERMT2	7.9131e-22	1.96697e-20	10.0148	2.75376e-19		PBK	FERMT2
FST	1.07692e-21	2.49845e-20	9.97885	3.74768e-19		CXCL10	FST
CDH11	1.31144e-20	2.85238e-19	9.68369	4.56381e-18		IFIT2	CDH11
TAGLN	2.96291e-20	6.06525e-19	9.5861	1.03109e-17		SPC25	TAGLN
WNT5A	8.79604e-20	1.70057e-18	9.45472	3.06102e-17		PLA2G7	WNT5A
CTSK	2.50594e-18	4.58982e-17	9.04191	8.72066e-16		ART3	CTSK
DLC1	3.61533e-18	6.29068e-17	8.99592	1.25814e-15		UNC93B1	DLC1
COPZ2	4.74092e-18	7.85638e-17	8.9618	1.64984e-15		ZNF165	COPZ2
PDGFRL	6.4213e-18	1.01573e-16	8.92349	2.23461e-15		IFI30	PDGFRL
NREP	2.15073e-17	3.25415e-16	8.76967	7.48454e-15		C2	NREP
TPM1	7.00732e-17	1.01606e-15	8.61743	2.43855e-14		DDX58	TPM1
FBLN1	6.37087e-16	8.86825e-15	8.32741	2.21706e-13		CTSV	FBLN1
MMP2	9.30758e-16	1.24578e-14	8.27684	3.23904e-13		FGL2	MMP2
NID1	1.12691e-15	1.45246e-14	8.25124	3.92165e-13		EPSTI1	NID1
KANK2	3.46238e-15	4.30324e-14	8.09975	1.20491e-12		HLA-DPB1	KANK2
DCN	3.64211e-15	4.37053e-14	8.09287	1.26746e-12		HELZ2	DCN
NR2F1	4.31958e-15	5.01072e-14	8.06964	1.50322e-12		APOBEC3B	NR2F1
IDO1	9.2557e-15	1.03903e-13	-7.96525	3.22098e-12		CASP1	MYO1D
MYO1D	3.06823e-14	3.3367e-13	7.79892	1.06774e-11		CCL5	DDR2
DDR2	7.18098e-14	7.57267e-13	7.67922	2.49898e-11		SRGN	TTC3
SNX10	1.07959e-13	1.10499e-12	-7.62131	3.75696e-11		CXCL11	TNFAIP6
GBP5	3.77691e-13	3.75533e-12	-7.44125	1.31437e-10		KIR2DL4	GREM1
RTP4	5.32248e-13	5.14506e-12	-7.39132	1.85222e-10		BST2	OLFML3
OASL	1.42889e-12	1.34393e-11	-7.24609	4.97253e-10		IFI35	LMCD1
CCR1	2.8175e-12	2.58024e-11	-7.14489	9.80491e-10		CORO1A	TRPC1
TTC3	5.0415e-12	4.49857e-11	7.05724	1.75444e-09		RSAD2	CTGF
AIM2	6.44263e-12	5.60509e-11	-7.02004	2.24204e-09		IL1B	IGFBP4
TNFAIP6	1.29174e-11	1.09641e-10	6.91364	4.49526e-09		LGALS9C	FILIP1L
GREM1	1.68009e-11	1.39208e-10	6.87309	5.84672e-09		RNASE1	MLPH
GBP4	2.21993e-11	1.7966e-10	-6.82989	7.72536e-09		RASGRP3	SEMA5A
OLFML3	2.59945e-11	2.05593e-10	6.80533	9.04609e-09		CXCL16	TRAM2
RHBDF2	3.96867e-11	3.0691e-10	-6.73911	1.3811e-08		VCAM1	CST6
LMCD1	6.14489e-11	4.64875e-10	6.67014	2.13842e-08		FGFBP1	COL17A1
TRPC1	6.52577e-11	4.83185e-10	6.66061	2.27097e-08		PPM1K	TP63
TNFSF13B	1.45618e-10	1.05573e-09	-6.53229	5.06751e-08		SYK	VIM
SCARNA9	1.88464e-10	1.33848e-09	-6.49062	6.55855e-08		DRG1	ALDH1A3
CTGF	2.65309e-10	1.84655e-09	6.43503	9.23275e-08		SMPDL3B	BIK
IGFBP4	3.04757e-10	2.07952e-09	6.41238	1.06055e-07		NMU	ALOX15B
ZBED2	4.2146e-10	2.82054e-09	-6.35916	1.46668e-07		TLR7	KRT18
FILIP1L	4.80123e-10	3.1525e-09	6.33766	1.67083e-07		CHI3L2	RAB25
GBP1	6.2266e-10	4.01269e-09	-6.2946	2.16686e-07		CDKN1A	ZEB1
PBK	7.58779e-10	4.801e-09	-6.26168	2.64055e-07		LGALS9	MYO5C
MLPH	1.76068e-09	1.09414e-08	6.11993	6.12716e-07		E2F5	PVRL3
CXCL10	3.92068e-09	2.39368e-08	-5.98254	1.3644e-06		IFI27	TMEM30B
IFIT2	4.12329e-09	2.47397e-08	-5.9738	1.4349e-06		GJB3	ADIRF
SPC25	5.16682e-09	3.04755e-08	-5.93456	1.79805e-06		STK17B	TNS3
PLA2G7	6.6234e-09	3.84157e-08	-5.89111	2.30494e-06		PI15	CLDN1
SEMA5A	8.87674e-09	5.0641e-08	5.83954	3.0891e-06		FCRLB	PDGFC
ART3	1.0648e-08	5.97663e-08	-5.8073	3.70551e-06		HBEGF	IL4R
TRAM2	2.05749e-08	1.11926e-07	5.68932	7.16006e-06		SERPINB1	CCND2
UNC93B1	2.05841e-08	1.11926e-07	-5.68924	7.16328e-06		CA9	PRRX1
CST6	2.45631e-08	1.31507e-07	5.65724	8.54797e-06		DHX58	DPT
ZNF165	2.51845e-08	1.32791e-07	-5.6527	8.76419e-06		NUP62CL	PTPN3
COL17A1	3.9474e-08	2.05029e-07	5.57057	1.3737e-05		PPM1D	PTN
IFI30	5.24096e-08	2.68214e-07	-5.51824	1.82386e-05		SLC2A9	RGS4
C2	8.61054e-08	4.34271e-07	-5.42556	2.99647e-05		KLK8	PRSS8
TP63	9.17238e-08	4.5242e-07	5.41367	3.19199e-05		KRT16	CCDC92
VIM	9.23041e-08	4.5242e-07	5.41248	3.21218e-05		RPS6KA1	STARD13
ALDH1A3	2.80564e-07	1.35606e-06	5.1995	9.76363e-05		IL1RN	CYBRD1
BIK	2.96498e-07	1.41344e-06	5.18873	0.000103181		LRRC37A4P	ANXA3
DDX58	3.57571e-07	1.68155e-06	-5.15206	0.000124435		ARL17A	SERTAD1
CTSV	4.84896e-07	2.24992e-06	-5.09194	0.000168744		DNAJC3	RHOD
ALOX15B	5.15542e-07	2.36064e-06	5.07977	0.000179409		CYP27B1	GRHL2
FGL2	5.7592e-07	2.60286e-06	-5.05772	0.00020042		MRGPRX4	KCNK1
KRT18	7.4924e-07	3.34276e-06	5.005	0.000260735		ARTN	CDH2
EPSTI1	8.146e-07	3.58836e-06	-4.98814	0.000283481		TMEM140	DST
HLA-DPB1	1.7478e-06	7.60293e-06	-4.83198	0.000608234		PTGER2	GLYR1
RAB25	2.25611e-06	9.69293e-06	4.77879	0.000785127		DSC2	CDS1
HELZ2	2.68534e-06	1.13963e-05	-4.74222	0.000934499		ANXA8	UGDH
APOBEC3B	3.70145e-06	1.55193e-05	-4.67419	0.00128811		SLC6A8	SYNC
CASP1	3.93668e-06	1.63091e-05	-4.66103	0.00136996		NAIP	NRP1
ZEB1	5.69535e-06	2.33174e-05	4.5815	0.00198198		POLR3G	FZD3
MYO5C	6.41758e-06	2.59688e-05	4.55553	0.00223332		SELL	DUSP10
PVRL3	8.882e-06	3.5528e-05	4.48421	0.00309094		KRT6B	PRKCH
TMEM30B	9.05488e-06	3.5808e-05	4.47995	0.0031511		PCDH20	IGFBP3
CCL5	1.07308e-05	4.15525e-05	-4.44226	0.00373431		FGFR2	SPINT2
SRGN	1.07927e-05	4.15525e-05	-4.44098	0.00375587		HLA-DRA	PRR16
ADIRF	1.08657e-05	4.15525e-05	4.43948	0.00378128		CTH	ABCA12
CXCL11	1.15545e-05	4.37061e-05	-4.42577	0.00402097		LRIF1	RAPGEF4
TNS3	1.1915e-05	4.45851e-05	4.4189	0.00414641		APOL1	CHN1
CLDN1	1.35684e-05	5.02318e-05	4.38974	0.00472179		SYNJ2	VSNL1
KIR2DL4	2.16847e-05	7.94345e-05	-4.28316	0.00754628		ELL2	GEM
BST2	2.22004e-05	8.04763e-05	-4.27776	0.00772572		EPCAM	KRT14
PDGFC	2.3454e-05	8.41441e-05	4.26511	0.00816198		ANKRD36	ERMP1
IFI35	2.47956e-05	8.80495e-05	-4.25227	0.00862885		ZNF252P	ABLIM1
CORO1A	2.89217e-05	0.000101664	-4.21656	0.0100647		LTBP1	PMP22
IL4R	3.87269e-05	0.00013477	4.14812	0.013477		TNFRSF6B	STAT2
CCND2	4.69513e-05	0.000161773	4.10245	0.0163391		FAM46C	LAD1
PRRX1	5.16512e-05	0.000176222	4.07966	0.0179746		PTX3	WWC1
DPT	5.38458e-05	0.000181926	4.06969	0.0187383		GORAB	AP1M2
PTPN3	6.09697e-05	0.000204014	4.03979	0.0212174		UCHL1	TNFSF10
RSAD2	6.76038e-05	0.000224058	-4.01479	0.0235261		STAC	SH2D3A
PTN	7.83774e-05	0.000257315	3.97876	0.0272753		TCEB3CL	DUSP5
RGS4	0.000100057	0.000325419	3.91866	0.0348199		CYP4F11	SCCPDH
IL1B	0.000103023	0.000331962	-3.91142	0.0358519		IFITM1	RARRES3
LGALS9C	0.000105265	0.000336075	-3.90607	0.0366322		GLS2	CLU
RNASE1	0.000120667	0.000381748	-3.87203	0.0419922		DNAJB4	CFI
RASGRP3	0.000155448	0.00048735	-3.8082	0.0540958		CEACAM1	MST1R
PRSS8	0.000186103	0.000578249	3.76229	0.0647639		ERRFI1	EXPH5
CXCL16	0.000193566	0.000596114	-3.7522	0.0673609		ESRP2	KIAA0040
CCDC92	0.000243697	0.000742619	3.69262	0.0848065		KLK7	ITGB4
VCAM1	0.000245406	0.000742619	-3.6908	0.0854012		EPB41L4B	EGR1
STARD13	0.000248459	0.00074378	3.68757	0.0864638		IGFBP2	S100A7
CYBRD1	0.000250064	0.00074378	3.68589	0.0870222		PI3	IRF6
ANXA3	0.000262505	0.000774167	3.67321	0.0913517		ZNF594	LRRC1
SERTAD1	0.00028854	0.000843797	3.6484	0.100412		BIN1	JUP
FGFBP1	0.000362125	0.00105016	-3.58821	0.12602		CAMK2B	PPAP2B
RHOD	0.00037707	0.00108447	3.57741	0.13122		LOXL4	ENOX1
GRHL2	0.000385357	0.00109922	3.57159	0.134104		OCLN	NEFM
KCNK1	0.000405564	0.00114745	3.55788	0.141136		HS3ST2	LEPREL1
CDH2	0.000424719	0.00119195	3.54546	0.147802		ANXA8L2	MPZL2
PPM1K	0.000591935	0.00164795	-3.45502	0.205993		A2M	CFB
DST	0.000597528	0.00165032	3.45243	0.20794		ENPP2	CA2
SYK	0.000632849	0.00173411	-3.43657	0.220231		KLK10	JAG2
DRG1	0.000689272	0.00187396	-3.41287	0.239867		TLR3	ACOT1
SMPDL3B	0.000789197	0.002129	-3.37503	0.274641		RLN2	SNCA
GLYR1	0.000806269	0.00215832	3.36901	0.280582		TUBA1A	ESRP1
NMU	0.000848821	0.00225488	-3.35452	0.29539		ROR1	TMEM40
CDS1	0.000902706	0.00237986	3.33711	0.314142		SERPINB2	ZBTB38
TLR7	0.000925015	0.00242034	-3.33018	0.321905		SPP1	ELMO3
UGDH	0.000978734	0.00254179	3.31412	0.3406		F11R	CRYAB
CHI3L2	0.00101786	0.00262382	-3.30293	0.354216		NABP1	GPR125
CDKN1A	0.00108397	0.00277369	-3.28489	0.377221		SLC6A10P	TSPYL2
SYNC	0.00119764	0.00304219	3.25614	0.41678		WDR47	KRT81
LGALS9	0.00128087	0.00323002	-3.23665	0.445742		DDR1	SLPI
NRP1	0.0013487	0.00337661	3.22162	0.469349		ADTRP	PLK3
E2F5	0.00137902	0.00342784	-3.21512	0.479898		PCSK2	CDH1
FZD3	0.00146162	0.00360739	3.19808	0.508642		CXADR	CDH3
DUSP10	0.0015322	0.00375498	3.1842	0.533207		KLK5	SESN2
IFI27	0.00200143	0.0048706	-3.10463	0.696496		PIK3R3	BDKRB2
PRKCH	0.00206534	0.00499123	3.09516	0.718737		MXD1	TBX3
GJB3	0.00247964	0.00595114	-3.03959	0.862915		FAM20A	THBD
IGFBP3	0.00287175	0.00684499	2.99436	0.999368		SPRR1B	CSRNP1
STK17B	0.00334449	0.00791756	-2.9468	1.16388		STC1	XDH
PI15	0.00394401	0.00927374	-2.89463	1.37251		HOOK1	FGFR3
FCRLB	0.00397419	0.009282	-2.8922	1.38302		TF	BCORP1
HBEGF	0.00422768	0.00980821	-2.87243	1.47123		CKMT1B	ANK3
SPINT2	0.00458044	0.0105562	2.84663	1.59399		TSHZ1	CADM3
SERPINB1	0.00486383	0.0111356	-2.82718	1.69261		TMPRSS11E	PERP
PRR16	0.00491987	0.0111903	2.82346	1.71211		DSG3	NEBL
ABCA12	0.00574379	0.0129795	2.77274	1.99884		SLC14A1	KRT15
CA9	0.00606211	0.0136104	-2.75489	2.10961		FADS2	NEDD4L
DHX58	0.00612318	0.0136594	-2.75157	2.13087		TBC1D3B	ECM1
NUP62CL	0.00626477	0.0138813	-2.74397	2.18014		MME	RGL1
PPM1D	0.00630241	0.0138813	-2.74197	2.19324		MMP1	CREB3L1
SLC2A9	0.00650188	0.0142305	-2.73158	2.26265		HIST1H2BK	SPRR1A
KLK8	0.00749881	0.0162492	-2.6836	2.60959		KRT17	KRT5
RAPGEF4	0.00751758	0.0162492	2.68275	2.61612		SAA1	PRRG4
CHN1	0.00762889	0.016294	2.67777	2.65485		DLX2	TRIM29
KRT16	0.00763196	0.016294	-2.67763	2.65592		LTBP3	ST14
RPS6KA1	0.0101605	0.0215602	-2.57907	3.53587		S100A14	FAT2
IL1RN	0.0119068	0.0251126	-2.52314	4.14357		ARHGAP25	CKMT1A
VSNL1	0.0129542	0.0271569	2.49301	4.50805		SAA2	LRP2
GEM	0.0158598	0.0330491	2.41949	5.51919		HSPA1A	EPHA1
LRRC37A4P	0.0162248	0.0336085	-2.41111	5.64623		STAP2	RNF128
KRT14	0.0188574	0.0388305	2.35519	6.56236		CELSR2	CDKN2C
ARL17A	0.0190825	0.0390631	-2.35073	6.64072		LSR	TSPAN1
DNAJC3	0.0201105	0.0409265	-2.33094	6.99844		XYLT1	ZNF208
CYP27B1	0.0202741	0.0410196	-2.32787	7.05537		TMPRSS4	S100A8
MRGPRX4	0.0205653	0.0413684	-2.32247	7.15673		PLS1	MMP17
ERMP1	0.0212986	0.0424831	2.30915	7.4119		GNAL	HAS2
ARTN	0.0213636	0.0424831	-2.30798	7.43455
TMEM140	0.0218104	0.0430792	-2.30008	7.59001
PTGER2	0.021911	0.0430792	-2.29832	7.62502
DSC2	0.0229297	0.0448289	-2.28089	7.97954
ABLIM1	0.0233267	0.0451034	2.27428	8.1177
PMP22	0.0233293	0.0451034	2.27424	8.11861
ANXA8	0.0240768	0.0458655	-2.26205	8.37873
STAT2	0.0241041	0.0458655	2.26161	8.38824
LAD1	0.0241189	0.0458655	2.26137	8.39339
WWC1	0.0253105	0.0478699	2.24264	8.80806
AP1M2	0.0256038	0.0480371	2.23815	8.91012
TNFSF10	0.0257459	0.0480371	2.23598	8.95958
SLC6A8	0.0258131	0.0480371	-2.23497	8.98294
SH2D3A	0.026422	0.0489089	2.22584	9.19487
DUSP5	0.0333724	0.0614475	2.13284	11.6136
SCCPDH	0.0336628	0.0616561	2.12933	11.7147
NAIP	0.0408235	0.07438	-2.05006	14.2066
POLR3G	0.0421683	0.0764301	-2.03652	14.6746
SELL	0.0428915	0.077338	-2.02939	14.9262
KRT6B	0.044111	0.0791269	-2.01758	15.3506
PCDH20	0.0443918	0.0792223	-2.01491	15.4484
FGFR2	0.04631	0.0822238	-1.99699	16.1159
HLA-DRA	0.0467474	0.0825792	-1.99299	16.2681
CTH	0.0508581	0.089387	-1.95688	17.6986
LRIF1	0.0626677	0.1095	-1.86526	21.8084
APOL1	0.0629312	0.1095	-1.86339	21.9001
RARRES3	0.0650606	0.112642	1.84847	22.6411
SYNJ2	0.0667472	0.114886	-1.83695	23.228
ELL2	0.067017	0.114886	-1.83513	23.3219
CLU	0.0734647	0.124943	1.7933	25.5657
CFI	0.0738491	0.124943	1.7909	25.6995
EPCAM	0.0739607	0.124943	-1.79021	25.7383
ANKRD36	0.0753808	0.126386	-1.78145	26.2325
ZNF252P	0.0755413	0.126386	-1.78047	26.2884
LTBP1	0.0767665	0.127191	-1.77303	26.7148
MST1R	0.0770373	0.127191	1.7714	26.809
EXPH5	0.0771189	0.127191	1.77091	26.8374
TNFRSF6B	0.0776311	0.127432	-1.76785	27.0156
KIAA0040	0.0788709	0.128859	1.76049	27.4471
FAM46C	0.082306	0.133843	-1.74058	28.6425
ITGB4	0.0842474	0.136363	1.72963	29.3181
EGR1	0.0881423	0.142007	1.70826	30.6735
S100A7	0.0891135	0.14291	1.70305	31.0115
PTX3	0.0971842	0.154954	-1.66144	33.8201
GORAB	0.0975142	0.154954	-1.6598	33.9349
UCHL1	0.100318	0.158684	-1.64603	34.9105
STAC	0.107259	0.167946	-1.61323	37.3261
IRF6	0.107282	0.167946	1.61312	37.3341
TCEB3CL	0.107621	0.167946	-1.61156	37.4519
CYP4F11	0.115889	0.180042	-1.57471	40.3294
IFITM1	0.122153	0.188931	-1.54814	42.5094
LRRC1	0.123577	0.190287	1.54225	43.005
GLS2	0.12555	0.192473	-1.53418	43.6914
DNAJB4	0.129462	0.1976	-1.51846	45.0529
JUP	0.135917	0.206546	1.49332	47.2991
CEACAM1	0.141096	0.213485	-1.4738	49.1015
ERRFI1	0.141954	0.213852	-1.47063	49.3999
PPAP2B	0.145486	0.21823	1.45769	50.6292
ESRP2	0.148564	0.221889	-1.44662	51.7001
KLK7	0.150063	0.223171	-1.44129	52.2219
EPB41L4B	0.156604	0.231907	-1.41849	54.4983
IGFBP2	0.157871	0.232793	-1.41416	54.9391
PI3	0.158666	0.232978	-1.41145	55.2157
ENOX1	0.162312	0.23733	1.39918	56.4844
ZNF594	0.171112	0.249151	-1.3704	59.547
BIN1	0.176128	0.255385	-1.35449	61.2924
CAMK2B	0.177605	0.256031	-1.34986	61.8067
NEFM	0.178045	0.256031	1.34849	61.9595
LOXL4	0.186935	0.26771	-1.32132	65.0535
LEPREL1	0.188065	0.268224	1.31793	65.4465
MPZL2	0.189792	0.269583	1.31279	66.0478
OCLN	0.192416	0.272198	-1.30504	66.9608
HS3ST2	0.198826	0.27942	-1.28643	69.1913
CFB	0.199127	0.27942	1.28556	69.2962
CA2	0.200456	0.280156	1.28176	69.7588
ANXA8L2	0.206822	0.286876	-1.26382	71.974
JAG2	0.206914	0.286876	1.26356	72.0059
A2M	0.210632	0.290873	-1.25326	73.3001
ACOT1	0.221027	0.304022	1.22517	76.9175
ENPP2	0.23225	0.3182	-1.19588	80.8229
KLK10	0.255172	0.346891	-1.13904	88.8
TLR3	0.255627	0.346891	-1.13795	88.9583
RLN2	0.256181	0.346891	-1.13663	89.1509
TUBA1A	0.258362	0.348488	-1.13142	89.9099
SNCA	0.273599	0.367616	1.09589	95.2126
ESRP1	0.288587	0.386263	1.06223	100.428
ROR1	0.293063	0.390751	-1.05241	101.986
SERPINB2	0.304289	0.40417	-1.02822	105.892
TMEM40	0.310782	0.411224	1.0145	108.152
SPP1	0.31388	0.413751	-1.00802	109.23
F11R	0.324252	0.42554	-0.986626	112.84
NABP1	0.325269	0.42554	-0.984552	113.194
ZBTB38	0.331745	0.432386	0.971448	115.447
ELMO3	0.339019	0.440219	0.956923	117.979
SLC6A10P	0.346772	0.448141	-0.941662	120.677
WDR47	0.348077	0.448141	-0.939113	121.131
DDR1	0.348984	0.448141	-0.937348	121.446
ADTRP	0.355239	0.454496	-0.925242	123.623
PCSK2	0.366176	0.466774	-0.904393	127.429
CXADR	0.370651	0.470754	-0.895974	128.987
KLK5	0.383866	0.485766	-0.871478	133.586
CRYAB	0.3902	0.490235	0.859922	135.79
GPR125	0.390613	0.490235	0.859172	135.933
TSPYL2	0.391625	0.490235	0.857338	136.285
PIK3R3	0.408537	0.509573	-0.827093	142.171
KRT81	0.41341	0.51381	0.818517	143.867
SLPI	0.432507	0.532826	0.785476	150.512
MXD1	0.432961	0.532826	-0.784701	150.67
FAM20A	0.434144	0.532826	-0.782683	151.082
SPRR1B	0.434835	0.532826	-0.781506	151.323
PLK3	0.445829	0.544381	0.762926	155.148
STC1	0.448929	0.54625	-0.757733	156.227
HOOK1	0.466468	0.565426	-0.728736	162.331
TF	0.467938	0.565426	-0.726332	162.843
CKMT1B	0.470007	0.56596	-0.722958	163.563
CDH1	0.474668	0.569368	0.715388	165.184
CDH3	0.476109	0.569368	0.713054	165.686
TSHZ1	0.488931	0.582699	-0.692466	170.148
TMPRSS11E	0.492553	0.585012	-0.686704	171.409
DSG3	0.498409	0.589954	-0.677436	173.446
SESN2	0.502934	0.593292	0.670314	175.021
BDKRB2	0.52292	0.614784	0.639253	181.976
SLC14A1	0.535387	0.625359	-0.620187	186.315
FADS2	0.535509	0.625359	-0.620002	186.357
TBC1D3B	0.549515	0.637502	-0.59885	191.231
TBX3	0.54957	0.637502	0.598767	191.25
THBD	0.553394	0.639804	0.59304	192.581
CSRNP1	0.569035	0.655709	0.569811	198.024
XDH	0.578739	0.663975	0.555552	201.401
FGFR3	0.580024	0.663975	0.553673	201.848
MME	0.611472	0.69768	-0.508258	212.792
MMP1	0.617962	0.698918	-0.499019	215.051
BCORP1	0.618399	0.698918	0.498398	215.203
HIST1H2BK	0.618583	0.698918	-0.498137	215.267
ANK3	0.629306	0.707866	0.48297	218.998
CADM3	0.630571	0.707866	0.481188	219.439
KRT17	0.634628	0.710131	-0.475483	220.851
PERP	0.662688	0.738941	0.436437	230.615
NEBL	0.664622	0.738941	0.433771	231.288
KRT15	0.675003	0.748092	0.419512	234.901
SAA1	0.695955	0.768864	-0.390988	242.192
DLX2	0.702971	0.774157	-0.381509	244.634
LTBP3	0.731811	0.803376	-0.342889	254.67
S100A14	0.737089	0.806494	-0.335877	256.507
ARHGAP25	0.739286	0.806494	-0.332964	257.271
NEDD4L	0.746456	0.81177	0.323476	259.767
ECM1	0.754895	0.818391	0.312344	262.704
RGL1	0.766956	0.828884	0.296503	266.901
CREB3L1	0.771314	0.831013	0.290797	268.417
SPRR1A	0.797817	0.856915	0.256295	277.64
KRT5	0.81107	0.867193	0.239158	282.253
PRRG4	0.812819	0.867193	0.236902	282.861
TRIM29	0.816747	0.867193	0.23184	284.228
ST14	0.817354	0.867193	0.231058	284.439
FAT2	0.843817	0.890494	0.197104	293.648
CKMT1A	0.844434	0.890494	0.196316	293.863
SAA2	0.872571	0.917385	-0.160468	303.655
HSPA1A	0.883576	0.924778	-0.146505	307.484
STAP2	0.884916	0.924778	-0.144806	307.951
LRP2	0.887969	0.92519	0.140938	309.013
CELSR2	0.899552	0.934101	-0.126284	313.044
EPHA1	0.90189	0.934101	0.12333	313.858
LSR	0.906975	0.93658	-0.116908	315.627
RNF128	0.929354	0.956849	0.0886982	323.415
CDKN2C	0.934703	0.958016	0.0819654	325.277
XYLT1	0.935993	0.958016	-0.0803433	325.726
TSPAN1	0.977087	0.989489	0.0287334	340.026
ZNF208	0.977528	0.989489	0.0281803	340.18
TMPRSS4	0.977849	0.989489	-0.0277785	340.291
S100A8	0.980889	0.989489	0.0239655	341.349
MMP17	0.980959	0.989489	0.0238769	341.374
HAS2	0.986846	0.99015	0.0164944	343.422
PLS1	0.989605	0.99015	-0.0130338	344.383
GNAL	0.99015	0.99015	0.0123509	344.572

## Sheet: Ranked_genes_EMAT3
EMAT3 (ranked list of differentially expressed genes)	pvalue	FDR	T-statistic	Bonferroni Adjusted		Ranked list underexpressed	Ranked list overexpressed
VIM	3.71595e-79	1.29315e-76	-22.2686	1.29315e-76		VIM	ZNF165
FSTL1	7.23634e-68	1.25912e-65	-20.0618	2.51825e-65		FSTL1	HOOK1
CTSK	1.52887e-61	1.77349e-59	-18.8101	5.32048e-59		CTSK	CELSR2
FAP	2.14442e-57	1.86565e-55	-17.9797	7.46258e-55		FAP	NEDD4L
DCN	5.61204e-56	3.90598e-54	-17.6935	1.95299e-53		DCN	ELMO3
COL1A2	2.92923e-52	1.69895e-50	-16.9369	1.01937e-49		COL1A2	AP1M2
PCOLCE	3.01224e-49	1.49751e-47	-16.316	1.04826e-46		PCOLCE	CDS1
COL3A1	1.6724e-47	7.27493e-46	-15.9527	5.81994e-45		COL3A1	GLS2
TAGLN	2.41224e-47	9.32731e-46	-15.9194	8.39458e-45		TAGLN	PRRG4
CDH11	2.28992e-46	7.96891e-45	-15.7144	7.96891e-44		CDH11	KIAA0040
CTGF	3.08989e-46	9.7753e-45	-15.687	1.07528e-43		CTGF	TBX3
COL5A2	1.09731e-45	3.18221e-44	-15.571	3.81865e-43		COL5A2	MLPH
FERMT2	4.62717e-40	1.23866e-38	-14.3645	1.61026e-37		FERMT2	TSPAN1
DDR2	3.34791e-39	8.32196e-38	-14.1763	1.16507e-36		DDR2	NUP62CL
PDGFRL	1.40489e-37	3.25935e-36	-13.8177	4.88903e-35		PDGFRL	KRT18
CCND2	4.29571e-36	9.34317e-35	-13.4856	1.49491e-33		CCND2	TMEM30B
TRAM2	6.20462e-36	1.27012e-34	-13.4496	2.15921e-33		TRAM2	IGFBP2
MMP2	3.35224e-35	6.481e-34	-13.2841	1.16658e-32		MMP2	PBK
NID1	3.60486e-35	6.60258e-34	-13.2769	1.25449e-32		NID1	FGFR3
MYL9	2.13523e-33	3.71531e-32	-12.8718	7.43062e-31		MYL9	S100A14
FILIP1L	5.91951e-33	9.80947e-32	-12.7695	2.05999e-30		FILIP1L	LRP2
POSTN	1.72639e-32	2.73083e-31	-12.6617	6.00783e-30		POSTN	CAMK2B
RGL1	5.99236e-32	9.0667e-31	-12.5357	2.08534e-29		RGL1	SCCPDH
FBN1	8.0489e-31	1.16709e-29	-12.2704	2.80102e-28		FBN1	ERMP1
BGN	9.10124e-31	1.26689e-29	-12.2578	3.16723e-28		BGN	SPINT2
TNFAIP6	3.10952e-30	4.16198e-29	-12.1311	1.08211e-27		TNFAIP6	DHX58
NREP	6.34031e-30	8.17196e-29	-12.0573	2.20643e-27		NREP	MST1R
SPOCK1	1.61207e-28	2.00358e-27	-11.7188	5.61001e-26		SPOCK1	PLS1
GREM1	5.11968e-28	6.14362e-27	-11.5965	1.78165e-25		GREM1	GRHL2
GEM	2.13221e-26	2.47337e-25	-11.1964	7.4201e-24		GEM	SLC6A8
TGFB1I1	5.5785e-26	6.26232e-25	-11.0917	1.94132e-23		TGFB1I1	SYNJ2
COPZ2	7.28623e-26	7.92377e-25	-11.0626	2.53561e-23		COPZ2	MYO5C
ALDH1A3	2.37864e-25	2.50838e-24	-10.9328	8.27765e-23		ALDH1A3	RHOD
CRYAB	6.22496e-25	6.27534e-24	-10.8266	2.16628e-22		CRYAB	CYP4F11
DPT	6.31141e-25	6.27534e-24	-10.8251	2.19637e-22		DPT	STC1
FBLN1	7.49323e-25	7.24345e-24	-10.806	2.60764e-22		FBLN1	STAP2
SRGN	1.52132e-24	1.43087e-23	-10.7273	5.29421e-22		SRGN	UGDH
CHN1	2.06387e-24	1.89007e-23	-10.6933	7.18226e-22		CHN1	CFB
ZNF165	3.54865e-24	3.16649e-23	10.6327	1.23493e-21		HLA-DRA	JUP
HLA-DRA	5.78554e-24	5.03342e-23	-10.5778	2.01337e-21		NRP1	FCRLB
NRP1	3.37811e-23	2.86727e-22	-10.3781	1.17558e-20		SNCA	ARL17A
SNCA	4.95522e-23	4.10575e-22	-10.3345	1.72442e-20		NABP1	SMPDL3B
NABP1	5.94819e-23	4.81388e-22	-10.3136	2.06997e-20		PVRL3	TSHZ1
HOOK1	6.4549e-22	5.10524e-21	10.0386	2.2463e-19		ZCCHC24	ZNF594
PVRL3	2.07753e-21	1.60663e-20	-9.90185	7.22982e-19		STK17B	RLN2
ZCCHC24	2.47105e-21	1.86941e-20	-9.88145	8.59927e-19		PPAP2B	BDKRB2
STK17B	8.8284e-21	6.53677e-20	-9.73083	3.07228e-18		VCAM1	DUSP5
PPAP2B	1.8876e-20	1.36851e-19	-9.64017	6.56883e-18		FGL2	CKMT1B
CELSR2	3.15646e-20	2.24173e-19	9.5785	1.09845e-17		OLFML3	BST2
VCAM1	3.76887e-20	2.62313e-19	-9.55716	1.31157e-17		ZEB1	NEBL
NEDD4L	5.17607e-20	3.53191e-19	9.5189	1.80127e-17		ENPP2	PIK3R3
FGL2	1.7824e-19	1.19284e-18	-9.36876	6.20275e-17		PRRX1	PI15
OLFML3	2.39115e-19	1.57004e-18	-9.33283	8.32121e-17		KANK2	HSPA1A
ZEB1	1.51653e-18	9.7732e-18	-9.10466	5.27753e-16		FAM20A	ECM1
ENPP2	2.25339e-18	1.42578e-17	-9.05521	7.8418e-16		IGFBP3	CKMT1A
PRRX1	2.35204e-18	1.46162e-17	-9.04985	8.18509e-16		FST	WWC1
KANK2	2.49686e-18	1.5244e-17	-9.04237	8.68908e-16		EPSTI1	ADIRF
ELMO3	2.61612e-18	1.56967e-17	9.03652	9.10411e-16		CCL5	GPR125
FAM20A	3.07621e-18	1.79183e-17	-9.0162	1.07052e-15		CFI	SPC25
AP1M2	3.08937e-18	1.79183e-17	9.01567	1.0751e-15		TNS3	CDH1
IGFBP3	4.90694e-18	2.79937e-17	-8.95746	1.70761e-15		VSNL1	SESN2
FST	1.90105e-17	1.06704e-16	-8.78546	6.61566e-15		CASP1	OCLN
EPSTI1	2.70917e-17	1.4965e-16	-8.74007	9.42792e-15		ROR1	BIK
CCL5	4.91627e-17	2.63483e-16	-8.66332	1.71086e-14		TNFSF13B	ANKRD36
CFI	4.92138e-17	2.63483e-16	-8.66318	1.71264e-14		PRKCH	IFI35
TNS3	7.3518e-17	3.8764e-16	-8.6112	2.55843e-14		TLR7	GLYR1
VSNL1	2.33459e-16	1.21259e-15	-8.46023	8.12437e-14		LOXL4	EXPH5
CASP1	3.27343e-16	1.67522e-15	-8.41569	1.13915e-13		EGR1	PCDH20
ROR1	3.39865e-16	1.7141e-15	-8.41073	1.18273e-13		RGS4	RPS6KA1
TNFSF13B	8.12787e-16	4.04071e-15	-8.29494	2.8285e-13		NR2F1	RAB25
PRKCH	4.68227e-15	2.29497e-14	-8.05865	1.62943e-12		TMEM140	ARTN
TLR7	5.78977e-15	2.79839e-14	-8.02964	2.01484e-12		SELL	FAM46C
CDS1	6.39172e-15	3.04701e-14	8.01609	2.22432e-12		IL4R	DLX2
LOXL4	8.2638e-15	3.88622e-14	-7.98084	2.8758e-12		UCHL1	EPCAM
GLS2	9.51627e-15	4.41555e-14	7.96143	3.31166e-12		CLDN1	CTH
EGR1	1.12442e-14	5.14867e-14	-7.93842	3.91299e-12		BIN1	EPB41L4B
RGS4	1.2239e-14	5.53141e-14	-7.92671	4.25918e-12		LMCD1	DDR1
NR2F1	1.7919e-14	7.99464e-14	-7.8739	6.23582e-12		PDGFC	DDX58
TMEM140	2.06945e-14	9.11607e-14	-7.85388	7.2017e-12		KRT5	PCSK2
PRRG4	3.79196e-14	1.6495e-13	7.76924	1.3196e-11		CORO1A	NAIP
SELL	3.89117e-14	1.67176e-13	-7.76562	1.35413e-11		TRPC1	SNX10
KIAA0040	4.82577e-14	2.04801e-13	7.73535	1.67937e-11		HAS2	LSR
IL4R	6.58503e-14	2.76095e-13	-7.69149	2.29159e-11		GBP1	SLC14A1
UCHL1	1.17007e-13	4.84742e-13	-7.60984	4.07184e-11		ANXA3	PRSS8
TBX3	1.74817e-13	7.1572e-13	7.55241	6.08362e-11		CXCL16	LTBP3
CLDN1	1.86229e-13	7.53577e-13	-7.54333	6.48076e-11		LEPREL1	ANK3
MLPH	2.76964e-13	1.10786e-12	7.48616	9.63836e-11		SEMA5A	PTPN3
BIN1	2.82845e-13	1.11852e-12	-7.48313	9.843e-11		KRT14	ANXA8
TSPAN1	2.88851e-13	1.12944e-12	7.48009	1.0052e-10		DSC2	UNC93B1
NUP62CL	6.8998e-13	2.66792e-12	7.35337	2.40113e-10		MPZL2	SYNC
LMCD1	9.13092e-13	3.49183e-12	-7.31223	3.17756e-10		HLA-DPB1	SH2D3A
PDGFC	1.71221e-12	6.47662e-12	-7.21924	5.95849e-10		TRIM29	MRGPRX4
KRT5	2.78257e-12	1.04122e-11	-7.14676	9.68334e-10		SYK	TMPRSS11E
CORO1A	4.56245e-12	1.68908e-11	-7.07234	1.58773e-09		HBEGF	HELZ2
TRPC1	6.34117e-12	2.32287e-11	-7.02245	2.20673e-09		RNASE1	TMPRSS4
KRT18	2.0361e-11	7.38087e-11	6.84332	7.08563e-09		CXCL10	ACOT1
HAS2	2.41657e-11	8.66974e-11	-6.81669	8.40965e-09		CDH3	EPHA1
GBP1	2.65711e-11	9.43545e-11	-6.80191	9.24674e-09		TUBA1A	CYP27B1
ANXA3	2.976e-11	1.04611e-10	-6.78422	1.03565e-08		A2M	TSPYL2
CXCL16	3.62134e-11	1.26023e-10	-6.75349	1.26023e-08		RASGRP3	IRF6
TMEM30B	3.88925e-11	1.34006e-10	6.74229	1.35346e-08		ADTRP	ZNF252P
LEPREL1	4.37512e-11	1.49269e-10	-6.72378	1.52254e-08		PLA2G7	JAG2
SEMA5A	4.64476e-11	1.5693e-10	-6.71436	1.61638e-08		KRT16	LRRC1
KRT14	6.3243e-11	2.11621e-10	-6.66558	2.20086e-08		TPM1	CXADR
DSC2	7.64808e-11	2.53479e-10	-6.6354	2.66153e-08		PMP22	STARD13
IGFBP2	9.0135e-11	2.95915e-10	6.60922	3.1367e-08		IL1B	PTN
MPZL2	1.14131e-10	3.71193e-10	-6.57146	3.97176e-08		KLK5	CREB3L1
PBK	1.71719e-10	5.53318e-10	6.50568	5.97583e-08		WNT5A	FGFR2
HLA-DPB1	2.35721e-10	7.52577e-10	-6.45429	8.20309e-08		SAA1	ESRP2
TRIM29	6.10801e-10	1.93235e-09	-6.29779	2.12559e-07		DSG3	TBC1D3B
SYK	6.56468e-10	2.05811e-09	-6.28581	2.28451e-07		CCDC92	DRG1
HBEGF	8.77563e-10	2.72671e-09	-6.23738	3.05392e-07		S100A8	MXD1
RNASE1	8.95072e-10	2.74984e-09	-6.23407	3.11485e-07		ANXA8L2	ELL2
FGFR3	9.0081e-10	2.74984e-09	6.233	3.13482e-07		COL17A1	BCORP1
CXCL10	1.00472e-09	3.04038e-09	-6.2147	3.49644e-07		CDH2	RAPGEF4
CDH3	1.28454e-09	3.85363e-09	-6.17334	4.47022e-07		KCNK1	OASL
TUBA1A	1.38253e-09	4.11215e-09	-6.16092	4.81122e-07		SLC2A9	ABCA12
A2M	1.48864e-09	4.39022e-09	-6.14841	5.18046e-07		KRT81	TCEB3CL
RASGRP3	2.41583e-09	7.06478e-09	-6.06595	8.40708e-07		DNAJB4	ZNF208
S100A14	2.72538e-09	7.90361e-09	6.04527	9.48434e-07		TF	WDR47
LRP2	5.65837e-09	1.62737e-08	5.91869	1.96911e-06		SLPI	LRIF1
CAMK2B	5.73394e-09	1.63558e-08	5.91637	1.99541e-06		GBP5	SERPINB1
SCCPDH	9.8465e-09	2.78584e-08	5.82119	3.42658e-06		DST	CEACAM1
ADTRP	1.2719e-08	3.56952e-08	-5.77567	4.4262e-06		MYO1D	RARRES3
PLA2G7	1.38806e-08	3.86436e-08	-5.76006	4.83045e-06		PRR16	APOL1
KRT16	1.8744e-08	5.1769e-08	-5.70614	6.5229e-06		IDO1	ENOX1
TPM1	1.99426e-08	5.46458e-08	-5.69496	6.94002e-06		PI3	ESRP1
PMP22	2.27701e-08	6.19063e-08	-5.67098	7.92401e-06		KLK7	F11R
ERMP1	2.48902e-08	6.71458e-08	5.65484	8.6618e-06		ABLIM1	RNF128
SPINT2	2.58174e-08	6.91112e-08	5.64819	8.98446e-06		GBP4	MMP17
IL1B	4.46029e-08	1.18487e-07	-5.54807	1.55218e-05		KRT17	IFIT2
KLK5	4.80901e-08	1.26783e-07	-5.53416	1.67354e-05		DUSP10	CDKN2C
WNT5A	6.25723e-08	1.63723e-07	-5.48531	2.17752e-05		CCR1	NEFM
SAA1	8.01031e-08	2.08029e-07	-5.43913	2.78759e-05		IFI30	HIST1H2BK
DHX58	1.34085e-07	3.4564e-07	5.34175	4.66614e-05		LGALS9C	CYBRD1
DSG3	1.3691e-07	3.50328e-07	-5.33778	4.76446e-05		KRT6B	IFITM1
MST1R	2.0394e-07	5.18038e-07	5.26136	7.09712e-05		TP63	TTC3
CCDC92	2.08225e-07	5.2509e-07	-5.25734	7.24624e-05		LAD1	SPRR1B
S100A8	2.15105e-07	5.37905e-07	-5.25106	7.48567e-05		STAC	ERRFI1
PLS1	2.16398e-07	5.37905e-07	5.2499	7.53067e-05		AIM2	XYLT1
GRHL2	2.29707e-07	5.66935e-07	5.23836	7.99379e-05		CHI3L2	FADS2
SLC6A8	2.33494e-07	5.72226e-07	5.23519	8.1256e-05		CADM3	PLK3
SYNJ2	2.45649e-07	5.97804e-07	5.22535	8.54859e-05		PTGER2	SLC6A10P
ANXA8L2	2.86293e-07	6.91875e-07	-5.19556	9.96301e-05		IL1RN	E2F5
COL17A1	4.34594e-07	1.04302e-06	-5.11362	0.000151239		FAT2	CDKN1A
CDH2	4.6939e-07	1.11882e-06	-5.09838	0.000163348		ART3	IGFBP4
KCNK1	7.72631e-07	1.82909e-06	-4.99881	0.000268876		LGALS9	PPM1D
SLC2A9	1.10913e-06	2.59228e-06	-4.92551	0.000385978		CLU	S100A7
MYO5C	1.10991e-06	2.59228e-06	4.92537	0.00038625		CST6	CA9
KRT81	1.21508e-06	2.81898e-06	-4.90687	0.000422846		RSAD2	GNAL
DNAJB4	1.25466e-06	2.89154e-06	-4.90031	0.000436623		CXCL11	SERTAD1
RHOD	1.27421e-06	2.91728e-06	4.89714	0.000443426		GJB3	LTBP1
TF	1.32157e-06	3.00592e-06	-4.88965	0.000459906		SPP1	APOBEC3B
CYP4F11	1.38095e-06	3.12058e-06	4.88062	0.000480569		STAT2	PTX3
SLPI	2.39882e-06	5.38574e-06	-4.76594	0.000834789		PERP	FZD3
STC1	2.42768e-06	5.41559e-06	4.76343	0.000844832		FGFBP1	TNFSF10
GBP5	2.61871e-06	5.80453e-06	-4.74751	0.000911312		ZBTB38	CTSV
DST	2.72252e-06	5.99644e-06	-4.73932	0.000947437		MMP1	ITGB4
MYO1D	2.91912e-06	6.38903e-06	-4.7246	0.00101586		HS3ST2	IFI27
PRR16	3.64141e-06	7.92007e-06	-4.67768	0.00126721		C2	SPRR1A
IDO1	4.10757e-06	8.87847e-06	-4.65194	0.00142943		SCARNA9	RHBDF2
PI3	4.67409e-06	1.00406e-05	-4.6242	0.00162658		KLK10	TNFRSF6B
KLK7	4.73905e-06	1.01177e-05	-4.62123	0.00164919		ARHGAP25	RTP4
ABLIM1	5.25869e-06	1.11587e-05	-4.59877	0.00183002		ST14	KIR2DL4
STAP2	5.52686e-06	1.16567e-05	4.58801	0.00192335		THBD	GORAB
UGDH	5.80733e-06	1.21744e-05	4.57727	0.00202095		KRT15	CA2
CFB	6.95067e-06	1.4484e-05	4.53811	0.00241883		TLR3	NMU
GBP4	7.97869e-06	1.65273e-05	-4.50785	0.00277658		ZBED2	MME
JUP	8.34857e-06	1.71911e-05	4.49788	0.0029053		KLK8	XDH
KRT17	8.79251e-06	1.79988e-05	-4.48645	0.00305979		TMEM40	DLC1
FCRLB	9.76664e-06	1.9876e-05	4.46319	0.00339879		PPM1K	SERPINB2
ARL17A	1.12925e-05	2.28476e-05	4.43089	0.00392979		SAA2	POLR3G
SMPDL3B	1.27697e-05	2.5687e-05	4.40338	0.00444385		DNAJC3	LRRC37A4P
TSHZ1	1.50973e-05	3.01947e-05	4.36567	0.00525387		ALOX15B	CSRNP1
DUSP10	1.55995e-05	3.10208e-05	-4.35826	0.00542864
CCR1	1.76692e-05	3.49369e-05	-4.32999	0.00614889
IFI30	1.91226e-05	3.74498e-05	-4.31196	0.00665465
ZNF594	1.91554e-05	3.74498e-05	4.31157	0.00666607
RLN2	1.94473e-05	3.78082e-05	4.30811	0.00676767
LGALS9C	2.04171e-05	3.9473e-05	-4.29698	0.00710514
KRT6B	2.24462e-05	4.31562e-05	-4.27522	0.00781127
BDKRB2	3.04061e-05	5.81391e-05	4.2049	0.0105813
DUSP5	3.29315e-05	6.26238e-05	4.18624	0.0114601
CKMT1B	3.58258e-05	6.77575e-05	4.16647	0.0124674
TP63	3.77097e-05	7.0935e-05	-4.1544	0.013123
LAD1	3.95551e-05	7.40062e-05	-4.14313	0.0137652
BST2	4.73666e-05	8.81475e-05	4.10035	0.0164836
NEBL	5.00816e-05	9.27043e-05	4.08705	0.0174284
PIK3R3	5.04512e-05	9.28943e-05	4.08529	0.017557
STAC	6.39274e-05	0.000117088	-4.02834	0.0222467
AIM2	6.69941e-05	0.000122063	-4.01699	0.023314
CHI3L2	8.35327e-05	0.000151403	-3.96316	0.0290694
CADM3	0.000123227	0.000222191	-3.86677	0.0428829
PTGER2	0.000161444	0.0002896	-3.79859	0.0561824
PI15	0.000164877	0.000294243	3.79323	0.0573773
HSPA1A	0.0003583	0.000636165	3.59104	0.124688
IL1RN	0.000374068	0.00066079	-3.57955	0.130176
FAT2	0.000404655	0.000711212	-3.55848	0.14082
ECM1	0.000414707	0.000725216	3.55188	0.144318
CKMT1A	0.000478055	0.000831816	3.51345	0.166363
WWC1	0.000502869	0.000870639	3.49969	0.174998
ADIRF	0.000658701	0.00113479	3.42548	0.229228
ART3	0.000732133	0.00125509	-3.39605	0.254782
LGALS9	0.00074657	0.00127356	-3.39059	0.259806
CLU	0.000778084	0.00132084	-3.37901	0.270773
GPR125	0.00100514	0.001698	3.30652	0.349788
CST6	0.00113557	0.00190908	-3.27151	0.395179
SPC25	0.00117243	0.00196156	3.26229	0.408005
CDH1	0.00126461	0.00209872	3.24037	0.440083
RSAD2	0.00126647	0.00209872	-3.23994	0.440731
SESN2	0.0015534	0.00255464	3.18015	0.540582
OCLN	0.00155627	0.00255464	3.1796	0.541584
CXCL11	0.00158032	0.0025621	-3.17508	0.549951
GJB3	0.00158116	0.0025621	-3.17492	0.550243
BIK	0.00158291	0.0025621	3.17459	0.550852
SPP1	0.00169436	0.0027298	-3.15443	0.589636
STAT2	0.00178595	0.00286411	-3.13876	0.621511
PERP	0.00193307	0.00308583	-3.11508	0.67271
FGFBP1	0.00194597	0.00309223	-3.11308	0.677199
ANKRD36	0.00219642	0.00347433	3.07655	0.764353
IFI35	0.00226819	0.00357163	3.06679	0.789331
GLYR1	0.0023101	0.00362124	3.06122	0.803915
EXPH5	0.00240316	0.00375023	3.04917	0.836301
ZBTB38	0.00268558	0.00417224	-3.01508	0.934583
PCDH20	0.00271649	0.0042015	3.01155	0.945338
RPS6KA1	0.00278079	0.00428192	3.00432	0.967713
RAB25	0.0031558	0.00483797	2.96499	1.09822
MMP1	0.00326167	0.00497834	-2.95467	1.13506
ARTN	0.003439	0.00522608	2.93804	1.19677
HS3ST2	0.00406518	0.00615079	-2.88497	1.41468
C2	0.0058557	0.00882157	-2.76637	2.03778
FAM46C	0.00635549	0.00953324	2.73918	2.21171
DLX2	0.00720469	0.0107606	2.69713	2.50723
SCARNA9	0.00817554	0.0121585	-2.6542	2.84509
EPCAM	0.00896354	0.0132737	2.62261	3.11931
CTH	0.00936102	0.0138035	2.6076	3.25764
EPB41L4B	0.00971784	0.0142692	2.59461	3.38181
KLK10	0.0112714	0.0164809	-2.54259	3.92244
ARHGAP25	0.0115395	0.0168023	-2.53427	4.01575
ST14	0.0120114	0.0174166	-2.52003	4.17998
THBD	0.012139	0.0175286	-2.51626	4.22438
DDR1	0.0135163	0.0194367	2.47772	4.70368
KRT15	0.0143976	0.0206187	-2.45485	5.01035
DDX58	0.0156115	0.0222656	2.42528	5.43281
PCSK2	0.0157206	0.0223297	2.42273	5.47079
TLR3	0.016866	0.0238592	-2.3968	5.86936
ZBED2	0.0187176	0.0263713	-2.35798	6.51372
KLK8	0.0196	0.0275032	-2.34066	6.82078
TMEM40	0.0278779	0.0389618	-2.20474	9.70149
NAIP	0.0307387	0.0427883	2.16592	10.6971
SNX10	0.0313044	0.0434021	2.15861	10.8939
LSR	0.0319662	0.0441437	2.15021	11.1242
SLC14A1	0.0323249	0.0444627	2.14572	11.2491
PRSS8	0.0343408	0.0470496	2.12123	11.9506
PPM1K	0.034799	0.0474904	-2.11584	12.11
SAA2	0.0355398	0.0483119	-2.10725	12.3678
DNAJC3	0.0377847	0.0511638	-2.08212	13.1491
LTBP3	0.0395335	0.0533243	2.06341	13.7577
ANK3	0.0486334	0.0653452	1.9761	16.9244
PTPN3	0.0505131	0.0676098	1.95981	17.5786
ANXA8	0.0537255	0.0716339	1.93312	18.6965
UNC93B1	0.0547619	0.0727372	1.92479	19.0572
ALOX15B	0.0571204	0.0755813	-1.90632	19.8779
SYNC	0.0587852	0.0774896	1.89366	20.4573
CSRNP1	0.0655427	0.0860376	-1.84516	22.8089
LRRC37A4P	0.0657643	0.0860376	-1.84364	22.886
POLR3G	0.0684855	0.0892619	-1.82532	23.8329
SERPINB2	0.0701984	0.0911532	-1.81409	24.4291
SH2D3A	0.0759806	0.0982947	1.77779	26.4413
MRGPRX4	0.0781203	0.100688	1.76493	27.1859
DLC1	0.0808589	0.103834	-1.74888	28.1389
XDH	0.0830376	0.105889	-1.73643	28.8971
TMPRSS11E	0.083068	0.105889	1.73626	28.9076
MME	0.0841686	0.106893	-1.73007	29.2907
NMU	0.0846773	0.106893	-1.72723	29.4677
HELZ2	0.0847772	0.106893	1.72668	29.5025
CA2	0.0903391	0.113495	-1.69654	31.438
TMPRSS4	0.108124	0.13535	1.60925	37.6272
GORAB	0.111241	0.138752	-1.59516	38.7119
KIR2DL4	0.121803	0.151163	-1.5496	42.3875
RTP4	0.12206	0.151163	-1.54853	42.4768
TNFRSF6B	0.131383	0.162132	-1.51088	45.7213
RHBDF2	0.14649	0.179814	-1.45406	50.9786
SPRR1A	0.14686	0.179814	-1.45272	51.1074
ACOT1	0.147261	0.179814	1.45128	51.247
IFI27	0.152263	0.185271	-1.43353	52.9876
ITGB4	0.154403	0.18722	-1.42608	53.7322
EPHA1	0.187406	0.226449	1.31991	65.2173
CYP27B1	0.196486	0.236599	1.29317	68.3772
TSPYL2	0.198279	0.237935	1.288	69.0011
IRF6	0.208088	0.247899	1.26029	72.4148
ZNF252P	0.208376	0.247899	1.2595	72.5149
CTSV	0.208719	0.247899	-1.25854	72.6343
JAG2	0.214249	0.2536	1.24338	74.5585
LRRC1	0.224071	0.264328	1.21712	77.9767
TNFSF10	0.226845	0.266696	-1.20986	78.942
FZD3	0.235779	0.276266	-1.18688	82.051
PTX3	0.241196	0.281666	-1.17324	83.9364
APOBEC3B	0.260469	0.303154	-1.12642	90.6432
CXADR	0.277168	0.321515	1.08776	96.4545
STARD13	0.279281	0.32289	1.08299	97.1898
PTN	0.281898	0.324836	1.0771	98.1005
CREB3L1	0.298917	0.343311	1.03972	104.023
LTBP1	0.306491	0.350851	-1.02355	106.659
FGFR2	0.332004	0.378811	0.970926	115.537
ESRP2	0.343173	0.390275	0.948719	119.424
SERTAD1	0.368625	0.417855	-0.899778	128.282
TBC1D3B	0.383039	0.432785	0.872996	133.298
GNAL	0.390046	0.439275	-0.860202	135.736
CA9	0.413255	0.463912	-0.818789	143.813
S100A7	0.424648	0.475169	-0.798968	147.777
DRG1	0.427666	0.477012	0.79377	148.828
MXD1	0.439443	0.488582	0.773686	152.926
PPM1D	0.449374	0.498032	-0.756991	156.382
ELL2	0.45292	0.500369	0.75108	157.616
IGFBP4	0.468144	0.515551	-0.725997	162.914
BCORP1	0.492795	0.540986	0.686321	171.493
RAPGEF4	0.494588	0.541247	0.683477	172.117
OASL	0.499966	0.545418	0.674981	173.988
ABCA12	0.517507	0.562789	0.647603	180.092
TCEB3CL	0.52059	0.564378	0.642841	181.165
ZNF208	0.538601	0.58209	0.615309	187.433
WDR47	0.542218	0.584185	0.609836	188.692
LRIF1	0.547813	0.588392	0.601406	190.639
CDKN1A	0.556713	0.596111	-0.588084	193.736
E2F5	0.656735	0.701054	-0.444664	228.544
SERPINB1	0.666526	0.709331	0.431148	231.951
CEACAM1	0.674639	0.715776	0.42001	234.775
SLC6A10P	0.74328	0.786205	-0.327675	258.661
PLK3	0.764182	0.805865	-0.300139	265.935
FADS2	0.773007	0.812709	-0.288583	269.007
RARRES3	0.778182	0.815685	0.281824	270.807
XYLT1	0.787168	0.822627	-0.270119	273.935
APOL1	0.795382	0.828721	0.259452	276.793
ERRFI1	0.801077	0.830193	-0.252073	278.775
SPRR1B	0.801566	0.830193	-0.251441	278.945
TTC3	0.81355	0.840105	-0.235959	283.116
ENOX1	0.831267	0.855861	0.213176	289.281
IFITM1	0.838245	0.860499	-0.204234	291.709
CYBRD1	0.851854	0.871898	-0.18684	296.445
HIST1H2BK	0.877148	0.895154	-0.154657	305.247
NEFM	0.891134	0.906768	-0.136931	310.115
CDKN2C	0.906174	0.919383	-0.117919	315.349
ESRP1	0.940111	0.951043	0.075164	327.159
F11R	0.944086	0.952295	0.0701672	328.542
IFIT2	0.980481	0.986149	-0.0244762	341.208
MMP17	0.989504	0.990791	-0.0131609	344.347
RNF128	0.990791	0.990791	0.0115473	344.795
				pval_Bonferroni_cluster_1
				1.29315e-76
				2.51825e-65
				5.32048e-59
				7.46258e-55
				1.95299e-53
				1.01937e-49
				1.04826e-46
				5.81994e-45
				8.39458e-45
				7.96891e-44
				1.07528e-43
				3.81865e-43
				1.61026e-37
				1.16507e-36
				4.88903e-35
				1.49491e-33
				2.15921e-33
				1.16658e-32
				1.25449e-32
				7.43062e-31
				2.05999e-30
				6.00783e-30
				2.08534e-29
				2.80102e-28
				3.16723e-28
				1.08211e-27
				2.20643e-27
				5.61001e-26
				1.78165e-25
				7.4201e-24
				1.94132e-23
				2.53561e-23
				8.27765e-23
				2.16628e-22
				2.19637e-22
				2.60764e-22
				5.29421e-22
				7.18226e-22
				1.23493e-21
				2.01337e-21
				1.17558e-20
				1.72442e-20
				2.06997e-20
				2.2463e-19
				7.22982e-19
				8.59927e-19
				3.07228e-18
				6.56883e-18
				1.09845e-17
				1.31157e-17
				1.80127e-17
				6.20275e-17
				8.32121e-17
				5.27753e-16
				7.8418e-16
				8.18509e-16
				8.68908e-16
				9.10411e-16
				1.07052e-15
				1.0751e-15
				1.70761e-15
				6.61566e-15
				9.42792e-15
				1.71086e-14
				1.71264e-14
				2.55843e-14
				8.12437e-14
				1.13915e-13
				1.18273e-13
				2.8285e-13
				1.62943e-12
				2.01484e-12
				2.22432e-12
				2.8758e-12
				3.31166e-12
				3.91299e-12
				4.25918e-12
				6.23582e-12
				7.2017e-12
				1.3196e-11
				1.35413e-11
				1.67937e-11
				2.29159e-11
				4.07184e-11
				6.08362e-11
				6.48076e-11
				9.63836e-11
				9.843e-11
				1.0052e-10
				2.40113e-10
				3.17756e-10
				5.95849e-10
				9.68334e-10
				1.58773e-09
				2.20673e-09
				7.08563e-09
				8.40965e-09
				9.24674e-09
				1.03565e-08
				1.26023e-08
				1.35346e-08
				1.52254e-08
				1.61638e-08
				2.20086e-08
				2.66153e-08
				3.1367e-08
				3.97176e-08
				5.97583e-08
				8.20309e-08
				2.12559e-07
				2.28451e-07
				3.05392e-07
				3.11485e-07
				3.13482e-07
				3.49644e-07
				4.47022e-07
				4.81122e-07
				5.18046e-07
				8.40708e-07
				9.48434e-07
				1.96911e-06
				1.99541e-06
				3.42658e-06
				4.4262e-06
				4.83045e-06
				6.5229e-06
				6.94002e-06
				7.92401e-06
				8.6618e-06
				8.98446e-06
				1.55218e-05
				1.67354e-05
				2.17752e-05
				2.78759e-05
				4.66614e-05
				4.76446e-05
				7.09712e-05
				7.24624e-05
				7.48567e-05
				7.53067e-05
				7.99379e-05
				8.1256e-05
				8.54859e-05
				9.96301e-05
				0.000151239
				0.000163348
				0.000268876
				0.000385978
				0.00038625
				0.000422846
				0.000436623
				0.000443426
				0.000459906
				0.000480569
				0.000834789
				0.000844832
				0.000911312
				0.000947437
				0.00101586
				0.00126721
				0.00142943
				0.00162658
				0.00164919
				0.00183002
				0.00192335
				0.00202095
				0.00241883
				0.00277658
				0.0029053
				0.00305979
				0.00339879
				0.00392979
				0.00444385
				0.00525387
				0.00542864
				0.00614889
				0.00665465
				0.00666607
				0.00676767
				0.00710514
				0.00781127
				0.0105813
				0.0114601
				0.0124674
				0.013123
				0.0137652
				0.0164836
				0.0174284
				0.017557
				0.0222467
				0.023314
				0.0290694
				0.0428829
				0.0561824
				0.0573773
				0.124688
				0.130176
				0.14082
				0.144318
				0.166363
				0.174998
				0.229228
				0.254782
				0.259806
				0.270773
				0.349788
				0.395179
				0.408005
				0.440083
				0.440731
				0.540582
				0.541584
				0.549951
				0.550243
				0.550852
				0.589636
				0.621511
				0.67271
				0.677199
				0.764353
				0.789331
				0.803915
				0.836301
				0.934583
				0.945338
				0.967713
				1.09822
				1.13506
				1.19677
				1.41468
				2.03778
				2.21171
				2.50723
				2.84509
				3.11931
				3.25764
				3.38181
				3.92244
				4.01575
				4.17998
				4.22438
				4.70368
				5.01035
				5.43281
				5.47079
				5.86936
				6.51372
				6.82078
				9.70149
				10.6971
				10.8939
				11.1242
				11.2491
				11.9506
				12.11
				12.3678
				13.1491
				13.7577
				16.9244
				17.5786
				18.6965
				19.0572
				19.8779
				20.4573
				22.8089
				22.886
				23.8329
				24.4291
				26.4413
				27.1859
				28.1389
				28.8971
				28.9076
				29.2907
				29.4677
				29.5025
				31.438
				37.6272
				38.7119
				42.3875
				42.4768
				45.7213
				50.9786
				51.1074
				51.247
				52.9876
				53.7322
				65.2173
				68.3772
				69.0011
				72.4148
				72.5149
				72.6343
				74.5585
				77.9767
				78.942
				82.051
				83.9364
				90.6432
				96.4545
				97.1898
				98.1005
				104.023
				106.659
				115.537
				119.424
				128.282
				133.298
				135.736
				143.813
				147.777
				148.828
				152.926
				156.382
				157.616
				162.914
				171.493
				172.117
				173.988
				180.092
				181.165
				187.433
				188.692
				190.639
				193.736
				228.544
				231.951
				234.775
				258.661
				265.935
				269.007
				270.807
				273.935
				276.793
				278.775
				278.945
				283.116
				289.281
				291.709
				296.445
				305.247
				310.115
				315.349
				327.159
				328.542
				341.208
				344.347
				344.795
				pval_Bonferroni_cluster_1
				1.29315e-76
				2.51825e-65
				5.32048e-59
				7.46258e-55
				1.95299e-53
				1.01937e-49
				1.04826e-46
				5.81994e-45
				8.39458e-45
				7.96891e-44
				1.07528e-43
				3.81865e-43
				1.61026e-37
				1.16507e-36
				4.88903e-35
				1.49491e-33
				2.15921e-33
				1.16658e-32
				1.25449e-32
				7.43062e-31
				2.05999e-30
				6.00783e-30
				2.08534e-29
				2.80102e-28
				3.16723e-28
				1.08211e-27
				2.20643e-27
				5.61001e-26
				1.78165e-25
				7.4201e-24
				1.94132e-23
				2.53561e-23
				8.27765e-23
				2.16628e-22
				2.19637e-22
				2.60764e-22
				5.29421e-22
				7.18226e-22
				1.23493e-21
				2.01337e-21
				1.17558e-20
				1.72442e-20
				2.06997e-20
				2.2463e-19
				7.22982e-19
				8.59927e-19
				3.07228e-18
				6.56883e-18
				1.09845e-17
				1.31157e-17
				1.80127e-17
				6.20275e-17
				8.32121e-17
				5.27753e-16
				7.8418e-16
				8.18509e-16
				8.68908e-16
				9.10411e-16
				1.07052e-15
				1.0751e-15
				1.70761e-15
				6.61566e-15
				9.42792e-15
				1.71086e-14
				1.71264e-14
				2.55843e-14
				8.12437e-14
				1.13915e-13
				1.18273e-13
				2.8285e-13
				1.62943e-12
				2.01484e-12
				2.22432e-12
				2.8758e-12
				3.31166e-12
				3.91299e-12
				4.25918e-12
				6.23582e-12
				7.2017e-12
				1.3196e-11
				1.35413e-11
				1.67937e-11
				2.29159e-11
				4.07184e-11
				6.08362e-11
				6.48076e-11
				9.63836e-11
				9.843e-11
				1.0052e-10
				2.40113e-10
				3.17756e-10
				5.95849e-10
				9.68334e-10
				1.58773e-09
				2.20673e-09
				7.08563e-09
				8.40965e-09
				9.24674e-09
				1.03565e-08
				1.26023e-08
				1.35346e-08
				1.52254e-08
				1.61638e-08
				2.20086e-08
				2.66153e-08
				3.1367e-08
				3.97176e-08
				5.97583e-08
				8.20309e-08
				2.12559e-07
				2.28451e-07
				3.05392e-07
				3.11485e-07
				3.13482e-07
				3.49644e-07
				4.47022e-07
				4.81122e-07
				5.18046e-07
				8.40708e-07
				9.48434e-07
				1.96911e-06
				1.99541e-06
				3.42658e-06
				4.4262e-06
				4.83045e-06
				6.5229e-06
				6.94002e-06
				7.92401e-06
				8.6618e-06
				8.98446e-06
				1.55218e-05
				1.67354e-05
				2.17752e-05
				2.78759e-05
				4.66614e-05
				4.76446e-05
				7.09712e-05
				7.24624e-05
				7.48567e-05
				7.53067e-05
				7.99379e-05
				8.1256e-05
				8.54859e-05
				9.96301e-05
				0.000151239
				0.000163348
				0.000268876
				0.000385978
				0.00038625
				0.000422846
				0.000436623
				0.000443426
				0.000459906
				0.000480569
				0.000834789
				0.000844832
				0.000911312
				0.000947437
				0.00101586
				0.00126721
				0.00142943
				0.00162658
				0.00164919
				0.00183002
				0.00192335
				0.00202095
				0.00241883
				0.00277658
				0.0029053
				0.00305979
				0.00339879
				0.00392979
				0.00444385
				0.00525387
				0.00542864
				0.00614889
				0.00665465
				0.00666607
				0.00676767
				0.00710514
				0.00781127
				0.0105813
				0.0114601
				0.0124674
				0.013123
				0.0137652
				0.0164836
				0.0174284
				0.017557
				0.0222467
				0.023314
				0.0290694
				0.0428829
				0.0561824
				0.0573773
				0.124688
				0.130176
				0.14082
				0.144318
				0.166363
				0.174998
				0.229228
				0.254782
				0.259806
				0.270773
				0.349788
				0.395179
				0.408005
				0.440083
				0.440731
				0.540582
				0.541584
				0.549951
				0.550243
				0.550852
				0.589636
				0.621511
				0.67271
				0.677199
				0.764353
				0.789331
				0.803915
				0.836301
				0.934583
				0.945338
				0.967713
				1.09822
				1.13506
				1.19677
				1.41468
				2.03778
				2.21171
				2.50723
				2.84509
				3.11931
				3.25764
				3.38181
				3.92244
				4.01575
				4.17998
				4.22438
				4.70368
				5.01035
				5.43281
				5.47079
				5.86936
				6.51372
				6.82078
				9.70149
				10.6971
				10.8939
				11.1242
				11.2491
				11.9506
				12.11
				12.3678
				13.1491
				13.7577
				16.9244
				17.5786
				18.6965
				19.0572
				19.8779
				20.4573
				22.8089
				22.886
				23.8329
				24.4291
				26.4413
				27.1859
				28.1389
				28.8971
				28.9076
				29.2907
				29.4677
				29.5025
				31.438
				37.6272
				38.7119
				42.3875
				42.4768
				45.7213
				50.9786
				51.1074
				51.247
				52.9876
				53.7322
				65.2173
				68.3772
				69.0011
				72.4148
				72.5149
				72.6343
				74.5585
				77.9767
				78.942
				82.051
				83.9364
				90.6432
				96.4545
				97.1898
				98.1005
				104.023
				106.659
				115.537
				119.424
				128.282
				133.298
				135.736
				143.813
				147.777
				148.828
				152.926
				156.382
				157.616
				162.914
				171.493
				172.117
				173.988
				180.092
				181.165
				187.433
				188.692
				190.639
				193.736
				228.544
				231.951
				234.775
				258.661
				265.935
				269.007
				270.807
				273.935
				276.793
				278.775
				278.945
				283.116
				289.281
				291.709
				296.445
				305.247
				310.115
				315.349
				327.159
				328.542
				341.208
				344.347
				344.795
				pval_Bonferroni_cluster_1
				1.29315e-76
				2.51825e-65
				5.32048e-59
				7.46258e-55
				1.95299e-53
				1.01937e-49
				1.04826e-46
				5.81994e-45
				8.39458e-45
				7.96891e-44
				1.07528e-43
				3.81865e-43
				1.61026e-37
				1.16507e-36
				4.88903e-35
				1.49491e-33
				2.15921e-33
				1.16658e-32
				1.25449e-32
				7.43062e-31
				2.05999e-30
				6.00783e-30
				2.08534e-29
				2.80102e-28
				3.16723e-28
				1.08211e-27
				2.20643e-27
				5.61001e-26
				1.78165e-25
				7.4201e-24
				1.94132e-23
				2.53561e-23
				8.27765e-23
				2.16628e-22
				2.19637e-22
				2.60764e-22
				5.29421e-22
				7.18226e-22
				1.23493e-21
				2.01337e-21
				1.17558e-20
				1.72442e-20
				2.06997e-20
				2.2463e-19
				7.22982e-19
				8.59927e-19
				3.07228e-18
				6.56883e-18
				1.09845e-17
				1.31157e-17
				1.80127e-17
				6.20275e-17
				8.32121e-17
				5.27753e-16
				7.8418e-16
				8.18509e-16
				8.68908e-16
				9.10411e-16
				1.07052e-15
				1.0751e-15
				1.70761e-15
				6.61566e-15
				9.42792e-15
				1.71086e-14
				1.71264e-14
				2.55843e-14
				8.12437e-14
				1.13915e-13
				1.18273e-13
				2.8285e-13
				1.62943e-12
				2.01484e-12
				2.22432e-12
				2.8758e-12
				3.31166e-12
				3.91299e-12
				4.25918e-12
				6.23582e-12
				7.2017e-12
				1.3196e-11
				1.35413e-11
				1.67937e-11
				2.29159e-11
				4.07184e-11
				6.08362e-11
				6.48076e-11
				9.63836e-11
				9.843e-11
				1.0052e-10
				2.40113e-10
				3.17756e-10
				5.95849e-10
				9.68334e-10
				1.58773e-09
				2.20673e-09
				7.08563e-09
				8.40965e-09
				9.24674e-09
				1.03565e-08
				1.26023e-08
				1.35346e-08
				1.52254e-08
				1.61638e-08
				2.20086e-08
				2.66153e-08
				3.1367e-08
				3.97176e-08
				5.97583e-08
				8.20309e-08
				2.12559e-07
				2.28451e-07
				3.05392e-07
				3.11485e-07
				3.13482e-07
				3.49644e-07
				4.47022e-07
				4.81122e-07
				5.18046e-07
				8.40708e-07
				9.48434e-07
				1.96911e-06
				1.99541e-06
				3.42658e-06
				4.4262e-06
				4.83045e-06
				6.5229e-06
				6.94002e-06
				7.92401e-06
				8.6618e-06
				8.98446e-06
				1.55218e-05
				1.67354e-05
				2.17752e-05
				2.78759e-05
				4.66614e-05
				4.76446e-05
				7.09712e-05
				7.24624e-05
				7.48567e-05
				7.53067e-05
				7.99379e-05
				8.1256e-05
				8.54859e-05
				9.96301e-05
				0.000151239
				0.000163348
				0.000268876
				0.000385978
				0.00038625
				0.000422846
				0.000436623
				0.000443426
				0.000459906
				0.000480569
				0.000834789
				0.000844832
				0.000911312
				0.000947437
				0.00101586
				0.00126721
				0.00142943
				0.00162658
				0.00164919
				0.00183002
				0.00192335
				0.00202095
				0.00241883
				0.00277658
				0.0029053
				0.00305979
				0.00339879
				0.00392979
				0.00444385
				0.00525387
				0.00542864
				0.00614889
				0.00665465
				0.00666607
				0.00676767
				0.00710514
				0.00781127
				0.0105813
				0.0114601
				0.0124674
				0.013123
				0.0137652
				0.0164836
				0.0174284
				0.017557
				0.0222467
				0.023314
				0.0290694
				0.0428829
				0.0561824
				0.0573773
				0.124688
				0.130176
				0.14082
				0.144318
				0.166363
				0.174998
				0.229228
				0.254782
				0.259806
				0.270773
				0.349788
				0.395179
				0.408005
				0.440083
				0.440731
				0.540582
				0.541584
				0.549951
				0.550243
				0.550852
				0.589636
				0.621511
				0.67271
				0.677199
				0.764353
				0.789331
				0.803915
				0.836301
				0.934583
				0.945338
				0.967713
				1.09822
				1.13506
				1.19677
				1.41468
				2.03778
				2.21171
				2.50723
				2.84509
				3.11931
				3.25764
				3.38181
				3.92244
				4.01575
				4.17998
				4.22438
				4.70368
				5.01035
				5.43281
				5.47079
				5.86936
				6.51372
				6.82078
				9.70149
				10.6971
				10.8939
				11.1242
				11.2491
				11.9506
				12.11
				12.3678
				13.1491
				13.7577
				16.9244
				17.5786
				18.6965
				19.0572
				19.8779
				20.4573
				22.8089
				22.886
				23.8329
				24.4291
				26.4413
				27.1859
				28.1389
				28.8971
				28.9076
				29.2907
				29.4677
				29.5025
				31.438
				37.6272
				38.7119
				42.3875
				42.4768
				45.7213
				50.9786
				51.1074
				51.247
				52.9876
				53.7322
				65.2173
				68.3772
				69.0011
				72.4148
				72.5149
				72.6343
				74.5585
				77.9767
				78.942
				82.051
				83.9364
				90.6432
				96.4545
				97.1898
				98.1005
				104.023
				106.659
				115.537
				119.424
				128.282
				133.298
				135.736
				143.813
				147.777
				148.828
				152.926
				156.382
				157.616
				162.914
				171.493
				172.117
				173.988
				180.092
				181.165
				187.433
				188.692
				190.639
				193.736
				228.544
				231.951
				234.775
				258.661
				265.935
				269.007
				270.807
				273.935
				276.793
				278.775
				278.945
				283.116
				289.281
				291.709
				296.445
				305.247
				310.115
				315.349
				327.159
				328.542
				341.208
				344.347
				344.795
				pval_Bonferroni_cluster_1
				1.29315e-76
				2.51825e-65
				5.32048e-59
				7.46258e-55
				1.95299e-53
				1.01937e-49
				1.04826e-46
				5.81994e-45
				8.39458e-45
				7.96891e-44
				1.07528e-43
				3.81865e-43
				1.61026e-37
				1.16507e-36
				4.88903e-35
				1.49491e-33
				2.15921e-33
				1.16658e-32
				1.25449e-32
				7.43062e-31
				2.05999e-30
				6.00783e-30
				2.08534e-29
				2.80102e-28
				3.16723e-28
				1.08211e-27
				2.20643e-27
				5.61001e-26
				1.78165e-25
				7.4201e-24
				1.94132e-23
				2.53561e-23
				8.27765e-23
				2.16628e-22
				2.19637e-22
				2.60764e-22
				5.29421e-22
				7.18226e-22
				1.23493e-21
				2.01337e-21
				1.17558e-20
				1.72442e-20
				2.06997e-20
				2.2463e-19
				7.22982e-19
				8.59927e-19
				3.07228e-18
				6.56883e-18
				1.09845e-17
				1.31157e-17
				1.80127e-17
				6.20275e-17
				8.32121e-17
				5.27753e-16
				7.8418e-16
				8.18509e-16
				8.68908e-16
				9.10411e-16
				1.07052e-15
				1.0751e-15
				1.70761e-15
				6.61566e-15
				9.42792e-15
				1.71086e-14
				1.71264e-14
				2.55843e-14
				8.12437e-14
				1.13915e-13
				1.18273e-13
				2.8285e-13
				1.62943e-12
				2.01484e-12
				2.22432e-12
				2.8758e-12
				3.31166e-12
				3.91299e-12
				4.25918e-12
				6.23582e-12
				7.2017e-12
				1.3196e-11
				1.35413e-11
				1.67937e-11
				2.29159e-11
				4.07184e-11
				6.08362e-11
				6.48076e-11
				9.63836e-11
				9.843e-11
				1.0052e-10
				2.40113e-10
				3.17756e-10
				5.95849e-10
				9.68334e-10
				1.58773e-09
				2.20673e-09
				7.08563e-09
				8.40965e-09
				9.24674e-09
				1.03565e-08
				1.26023e-08
				1.35346e-08
				1.52254e-08
				1.61638e-08
				2.20086e-08
				2.66153e-08
				3.1367e-08
				3.97176e-08
				5.97583e-08
				8.20309e-08
				2.12559e-07
				2.28451e-07
				3.05392e-07
				3.11485e-07
				3.13482e-07
				3.49644e-07
				4.47022e-07
				4.81122e-07
				5.18046e-07
				8.40708e-07
				9.48434e-07
				1.96911e-06
				1.99541e-06
				3.42658e-06
				4.4262e-06
				4.83045e-06
				6.5229e-06
				6.94002e-06
				7.92401e-06
				8.6618e-06
				8.98446e-06
				1.55218e-05
				1.67354e-05
				2.17752e-05
				2.78759e-05
				4.66614e-05
				4.76446e-05
				7.09712e-05
				7.24624e-05
				7.48567e-05
				7.53067e-05
				7.99379e-05
				8.1256e-05
				8.54859e-05
				9.96301e-05
				0.000151239
				0.000163348
				0.000268876
				0.000385978
				0.00038625
				0.000422846
				0.000436623
				0.000443426
				0.000459906
				0.000480569
				0.000834789
				0.000844832
				0.000911312
				0.000947437
				0.00101586
				0.00126721
				0.00142943
				0.00162658
				0.00164919
				0.00183002
				0.00192335
				0.00202095
				0.00241883
				0.00277658
				0.0029053
				0.00305979
				0.00339879
				0.00392979
				0.00444385
				0.00525387
				0.00542864
				0.00614889
				0.00665465
				0.00666607
				0.00676767
				0.00710514
				0.00781127
				0.0105813
				0.0114601
				0.0124674
				0.013123
				0.0137652
				0.0164836
				0.0174284
				0.017557
				0.0222467
				0.023314
				0.0290694
				0.0428829
				0.0561824
				0.0573773
				0.124688
				0.130176
				0.14082
				0.144318
				0.166363
				0.174998
				0.229228
				0.254782
				0.259806
				0.270773
				0.349788
				0.395179
				0.408005
				0.440083
				0.440731
				0.540582
				0.541584
				0.549951
				0.550243
				0.550852
				0.589636
				0.621511
				0.67271
				0.677199
				0.764353
				0.789331
				0.803915
				0.836301
				0.934583
				0.945338
				0.967713
				1.09822
				1.13506
				1.19677
				1.41468
				2.03778
				2.21171
				2.50723
				2.84509
				3.11931
				3.25764
				3.38181
				3.92244
				4.01575
				4.17998
				4.22438
				4.70368
				5.01035
				5.43281
				5.47079
				5.86936
				6.51372
				6.82078
				9.70149
				10.6971
				10.8939
				11.1242
				11.2491
				11.9506
				12.11
				12.3678
				13.1491
				13.7577
				16.9244
				17.5786
				18.6965
				19.0572
				19.8779
				20.4573
				22.8089
				22.886
				23.8329
				24.4291
				26.4413
				27.1859
				28.1389
				28.8971
				28.9076
				29.2907
				29.4677
				29.5025
				31.438
				37.6272
				38.7119
				42.3875
				42.4768
				45.7213
				50.9786
				51.1074
				51.247
				52.9876
				53.7322
				65.2173
				68.3772
				69.0011
				72.4148
				72.5149
				72.6343
				74.5585
				77.9767
				78.942
				82.051
				83.9364
				90.6432
				96.4545
				97.1898
				98.1005
				104.023
				106.659
				115.537
				119.424
				128.282
				133.298
				135.736
				143.813
				147.777
				148.828
				152.926
				156.382
				157.616
				162.914
				171.493
				172.117
				173.988
				180.092
				181.165
				187.433
				188.692
				190.639
				193.736
				228.544
				231.951
				234.775
				258.661
				265.935
				269.007
				270.807
				273.935
				276.793
				278.775
				278.945
				283.116
				289.281
				291.709
				296.445
				305.247
				310.115
				315.349
				327.159
				328.542
				341.208
				344.347
				344.795
				pval_Bonferroni_cluster_1
				1.29315e-76
				2.51825e-65
				5.32048e-59
				7.46258e-55
				1.95299e-53
				1.01937e-49
				1.04826e-46
				5.81994e-45
				8.39458e-45
				7.96891e-44
				1.07528e-43
				3.81865e-43
				1.61026e-37
				1.16507e-36
				4.88903e-35
				1.49491e-33
				2.15921e-33
				1.16658e-32
				1.25449e-32
				7.43062e-31
				2.05999e-30
				6.00783e-30
				2.08534e-29
				2.80102e-28
				3.16723e-28
				1.08211e-27
				2.20643e-27
				5.61001e-26
				1.78165e-25
				7.4201e-24
				1.94132e-23
				2.53561e-23
				8.27765e-23
				2.16628e-22
				2.19637e-22
				2.60764e-22
				5.29421e-22
				7.18226e-22
				1.23493e-21
				2.01337e-21
				1.17558e-20
				1.72442e-20
				2.06997e-20
				2.2463e-19
				7.22982e-19
				8.59927e-19
				3.07228e-18
				6.56883e-18
				1.09845e-17
				1.31157e-17
				1.80127e-17
				6.20275e-17
				8.32121e-17
				5.27753e-16
				7.8418e-16
				8.18509e-16
				8.68908e-16
				9.10411e-16
				1.07052e-15
				1.0751e-15
				1.70761e-15
				6.61566e-15
				9.42792e-15
				1.71086e-14
				1.71264e-14
				2.55843e-14
				8.12437e-14
				1.13915e-13
				1.18273e-13
				2.8285e-13
				1.62943e-12
				2.01484e-12
				2.22432e-12
				2.8758e-12
				3.31166e-12
				3.91299e-12
				4.25918e-12
				6.23582e-12
				7.2017e-12
				1.3196e-11
				1.35413e-11
				1.67937e-11
				2.29159e-11
				4.07184e-11
				6.08362e-11
				6.48076e-11
				9.63836e-11
				9.843e-11
				1.0052e-10
				2.40113e-10
				3.17756e-10
				5.95849e-10
				9.68334e-10
				1.58773e-09
				2.20673e-09
				7.08563e-09
				8.40965e-09
				9.24674e-09
				1.03565e-08
				1.26023e-08
				1.35346e-08
				1.52254e-08
				1.61638e-08
				2.20086e-08
				2.66153e-08
				3.1367e-08
				3.97176e-08
				5.97583e-08
				8.20309e-08
				2.12559e-07
				2.28451e-07
				3.05392e-07
				3.11485e-07
				3.13482e-07
				3.49644e-07
				4.47022e-07
				4.81122e-07
				5.18046e-07
				8.40708e-07
				9.48434e-07
				1.96911e-06
				1.99541e-06
				3.42658e-06
				4.4262e-06
				4.83045e-06
				6.5229e-06
				6.94002e-06
				7.92401e-06
				8.6618e-06
				8.98446e-06
				1.55218e-05
				1.67354e-05
				2.17752e-05
				2.78759e-05
				4.66614e-05
				4.76446e-05
				7.09712e-05
				7.24624e-05
				7.48567e-05
				7.53067e-05
				7.99379e-05
				8.1256e-05
				8.54859e-05
				9.96301e-05
				0.000151239
				0.000163348
				0.000268876
				0.000385978
				0.00038625
				0.000422846
				0.000436623
				0.000443426
				0.000459906
				0.000480569
				0.000834789
				0.000844832
				0.000911312
				0.000947437
				0.00101586
				0.00126721
				0.00142943
				0.00162658
				0.00164919
				0.00183002
				0.00192335
				0.00202095
				0.00241883
				0.00277658
				0.0029053
				0.00305979
				0.00339879
				0.00392979
				0.00444385
				0.00525387
				0.00542864
				0.00614889
				0.00665465
				0.00666607
				0.00676767
				0.00710514
				0.00781127
				0.0105813
				0.0114601
				0.0124674
				0.013123
				0.0137652
				0.0164836
				0.0174284
				0.017557
				0.0222467
				0.023314
				0.0290694
				0.0428829
				0.0561824
				0.0573773
				0.124688
				0.130176
				0.14082
				0.144318
				0.166363
				0.174998
				0.229228
				0.254782
				0.259806
				0.270773
				0.349788
				0.395179
				0.408005
				0.440083
				0.440731
				0.540582
				0.541584
				0.549951
				0.550243
				0.550852
				0.589636
				0.621511
				0.67271
				0.677199
				0.764353
				0.789331
				0.803915
				0.836301
				0.934583
				0.945338
				0.967713
				1.09822
				1.13506
				1.19677
				1.41468
				2.03778
				2.21171
				2.50723
				2.84509
				3.11931
				3.25764
				3.38181
				3.92244
				4.01575
				4.17998
				4.22438
				4.70368
				5.01035
				5.43281
				5.47079
				5.86936
				6.51372
				6.82078
				9.70149
				10.6971
				10.8939
				11.1242
				11.2491
				11.9506
[truncated: 20,336 more rows]

## Sheet: Ranked_genes_EMAT4
EMAT4 (ranked list of differentially expressed genes)	pvalue	FDR	T-statistic	Bonferroni Adjusted		Ranked list underexpressed	Ranked list overexpressed
ART3	3.67486e-92	1.27885e-89	24.7961	1.27885e-89		MLPH	ART3
KRT16	2.21574e-90	3.85539e-88	24.45	7.71077e-88		ADIRF	KRT16
MLPH	1.49036e-85	1.72881e-83	-23.512	5.18644e-83		IGFBP4	DSC2
DSC2	4.29409e-79	3.73586e-77	22.2564	1.49434e-76		DUSP5	CTSV
CTSV	4.2629e-65	2.96698e-63	19.5154	1.48349e-62		KIAA0040	KRT6B
KRT6B	3.5221e-51	1.95988e-49	16.7152	1.22569e-48		KRT18	FGFBP1
FGFBP1	3.94229e-51	1.95988e-49	16.7051	1.37192e-48		SYNC	TRIM29
TRIM29	2.07833e-47	9.04075e-46	15.933	7.2326e-45		CFB	KRT5
KRT5	2.48229e-47	9.5982e-46	15.9168	8.63838e-45		RARRES3	KLK5
KLK5	4.70225e-45	1.63638e-43	15.4374	1.63638e-42		ZCCHC24	KLK7
KLK7	2.09718e-44	6.63471e-43	15.2997	7.29818e-42		SCCPDH	ANXA8L2
ANXA8L2	8.30369e-44	2.40807e-42	15.1725	2.88968e-41		MYO5C	GJB3
GJB3	2.56969e-43	6.87887e-42	15.0677	8.94254e-41		UGDH	MPZL2
MPZL2	1.36259e-42	3.38702e-41	14.9125	4.74183e-40		TSPAN1	CRYAB
CRYAB	1.09404e-41	2.53816e-40	14.7176	3.80724e-39		TMEM30B	NMU
NMU	1.20094e-39	2.61203e-38	14.2739	4.17926e-37		CYBRD1	STAC
STAC	1.90764e-39	3.90506e-38	14.2299	6.6386e-37		FAM46C	DSG3
DSG3	3.15981e-38	6.10897e-37	13.9614	1.09962e-35		TBX3	CHI3L2
ADIRF	5.15338e-32	9.43882e-31	-12.551	1.79338e-29		PTN	KLK8
CHI3L2	7.02832e-32	1.22293e-30	12.5195	2.44586e-29		DHX58	UCHL1
KLK8	3.80861e-30	6.31141e-29	12.1101	1.3254e-27		SERTAD1	LOXL4
UCHL1	5.04643e-30	7.98254e-29	12.081	1.75616e-27		GLYR1	KLK10
LOXL4	6.02554e-30	9.11691e-29	12.0626	2.09689e-27		BIK	PI3
KLK10	3.74881e-29	5.43577e-28	11.8721	1.30458e-26		IFI35	APOBEC3B
PI3	4.73253e-29	6.58768e-28	11.8477	1.64692e-26		DLC1	CDH3
APOBEC3B	7.37725e-29	9.87417e-28	11.8011	2.56728e-26		AP1M2	KRT17
IGFBP4	5.70464e-28	7.35264e-27	-11.585	1.98521e-25		NAIP	CXCL16
CDH3	2.23861e-26	2.78228e-25	11.1911	7.79037e-24		OLFML3	CA9
DUSP5	1.49869e-24	1.79842e-23	-10.729	5.21543e-22		KANK2	VSNL1
KRT17	4.04833e-24	4.69607e-23	10.6179	1.40882e-21		ECM1	KRT81
KIAA0040	7.223e-24	8.10839e-23	-10.5528	2.5136e-21		ACOT1	SLPI
KRT18	1.93978e-23	2.10951e-22	-10.4412	6.75042e-21		GLS2	E2F5
CXCL16	4.87412e-22	5.13998e-21	10.0712	1.69619e-19		LRP2	TUBA1A
CA9	5.35144e-22	5.47735e-21	10.0604	1.8623e-19		TSHZ1	PERP
SYNC	4.80156e-21	4.77412e-20	-9.80307	1.67094e-18		SERPINB1	ROR1
CFB	8.4307e-21	8.14967e-20	-9.73631	2.93388e-18		NEDD4L	ST14
VSNL1	1.52924e-20	1.43831e-19	9.66535	5.32176e-18		FBN1	SPC25
KRT81	2.20383e-20	2.01825e-19	9.62162	7.66933e-18		IGFBP2	RHBDF2
RARRES3	2.27221e-20	2.02751e-19	-9.61796	7.9073e-18		CSRNP1	LAD1
SLPI	3.40507e-20	2.96241e-19	9.56938	1.18496e-17		NR2F1	ANXA3
E2F5	6.52737e-20	5.5403e-19	9.49087	2.27152e-17		BST2	ERRFI1
ZCCHC24	7.14558e-19	5.92062e-18	-9.1981	2.48666e-16		TSPYL2	FAT2
SCCPDH	1.20072e-18	9.71749e-18	-9.13373	4.17852e-16		TNFSF10	PBK
MYO5C	2.65493e-18	2.0998e-17	-9.03468	9.23914e-16		ERMP1	LEPREL1
TUBA1A	4.46477e-18	3.45276e-17	8.96936	1.55374e-15		CDS1	ESRP1
UGDH	5.97879e-18	4.52309e-17	-8.93252	2.08062e-15		WNT5A	POLR3G
TSPAN1	8.47186e-18	6.27278e-17	-8.8884	2.94821e-15		MYO1D	IDO1
PERP	5.53459e-17	4.01258e-16	8.648	1.92604e-14		CAMK2B	KRT14
ROR1	8.70903e-17	6.18519e-16	8.58919	3.03074e-14		ZEB1	GBP1
TMEM30B	9.52062e-17	6.62635e-16	-8.57759	3.31318e-14		LMCD1	CLDN1
ST14	1.26634e-16	8.64089e-16	8.5404	4.40686e-14		PRKCH	TF
SPC25	1.59113e-16	1.06483e-15	8.51054	5.53712e-14		FGFR3	ITGB4
CYBRD1	2.45169e-16	1.60979e-15	-8.45379	8.53188e-14		STARD13	CXCL10
FAM46C	1.5516e-15	9.99921e-15	-8.20829	5.39958e-13		DPT	SERPINB2
RHBDF2	2.87641e-15	1.81999e-14	8.12492	1.00099e-12		SPOCK1	CXADR
LAD1	4.26109e-15	2.64796e-14	8.0715	1.48286e-12		TLR3	PLA2G7
ANXA3	4.97917e-15	3.03991e-14	8.05025	1.73275e-12		MST1R	ADTRP
ERRFI1	6.37796e-15	3.82677e-14	8.01639	2.21953e-12		ELL2	IRF6
FAT2	1.24431e-14	7.33934e-14	7.92443	4.33021e-12		RLN2	DRG1
PBK	5.47656e-14	3.1764e-13	7.71752	1.90584e-11		CELSR2	GORAB
TBX3	6.10985e-14	3.48562e-13	-7.70207	2.12623e-11		STC1	SMPDL3B
LEPREL1	9.15984e-14	5.14133e-13	7.64469	3.18763e-11		TTC3	KRT15
PTN	1.07201e-13	5.83757e-13	-7.62232	3.73059e-11		POSTN	LRRC37A4P
ESRP1	1.07358e-13	5.83757e-13	7.62211	3.73605e-11		COL3A1	LSR
POLR3G	1.14414e-13	6.12557e-13	7.61304	3.98162e-11		PDGFRL	VIM
IDO1	2.66641e-13	1.40592e-12	7.49165	9.2791e-11		CYP4F11	CXCL11
KRT14	3.2024e-13	1.66333e-12	7.46517	1.11443e-10		COPZ2	MMP1
GBP1	4.00128e-13	2.04771e-12	7.43287	1.39244e-10		FAP	TNFSF13B
CLDN1	1.21207e-12	6.11307e-12	7.27045	4.21802e-10		DCN	IGFBP3
TF	1.24082e-12	6.16867e-12	7.26699	4.31807e-10		IFITM1	EPCAM
DHX58	2.82442e-12	1.38436e-11	-7.14452	9.82899e-10		FST	RTP4
SERTAD1	3.47594e-12	1.68004e-11	-7.11335	1.20963e-09		ALOX15B	SAA1
ITGB4	3.82187e-12	1.82193e-11	7.09907	1.33001e-09		COL5A2	SLC6A10P
GLYR1	6.27793e-12	2.95232e-11	-7.02398	2.18472e-09		SESN2	RASGRP3
CXCL10	1.54633e-11	7.17499e-11	6.88591	5.38124e-09		BDKRB2	SPP1
SERPINB2	2.78955e-11	1.27732e-10	6.79432	9.70762e-09		ABCA12	FADS2
BIK	3.25291e-11	1.47015e-10	-6.7703	1.13201e-08		DUSP10	GBP5
CXADR	5.23226e-11	2.33439e-10	6.69557	1.82083e-08		SEMA5A	VCAM1
IFI35	8.26276e-11	3.6398e-10	-6.62309	2.87544e-08		RHOD	TMEM40
PLA2G7	8.38932e-11	3.64936e-10	6.62067	2.91948e-08		ELMO3	S100A8
ADTRP	1.08036e-10	4.62178e-10	6.58025	3.75966e-08		MMP2	CEACAM1
DLC1	1.08904e-10	4.62178e-10	-6.57897	3.78986e-08		PCOLCE	FAM20A
IRF6	1.76095e-10	7.38324e-10	6.50161	6.12809e-08		STAT2	DNAJB4
DRG1	3.57564e-10	1.48134e-09	6.38619	1.24432e-07		PCDH20	ALDH1A3
AP1M2	1.32848e-09	5.43894e-09	-6.16766	4.6231e-07		TMEM140	FGFR2
NAIP	1.54371e-09	6.24665e-09	-6.14225	5.37212e-07		CDH11	NABP1
OLFML3	1.63235e-09	6.52939e-09	-6.13278	5.68057e-07		NUP62CL	PTX3
KANK2	5.83376e-09	2.30699e-08	-5.91336	2.03015e-06		CTSK	F11R
ECM1	6.38303e-09	2.49584e-08	-5.8976	2.22129e-06		COL1A2	HBEGF
ACOT1	7.58035e-09	2.93107e-08	-5.86739	2.63796e-06		S100A14	STK17B
GORAB	8.21423e-09	3.14127e-08	5.85324	2.85855e-06		TGFB1I1	GNAL
SMPDL3B	1.03033e-08	3.89735e-08	5.81314	3.58556e-06		TNFRSF6B	EPSTI1
KRT15	2.28306e-08	8.54306e-08	5.6705	7.94504e-06		CKMT1A	KCNK1
LRRC37A4P	2.4358e-08	9.01763e-08	5.65876	8.47658e-06		RAPGEF4	RNASE1
GLS2	3.24631e-08	1.18918e-07	-5.60643	1.12972e-05		TRPC1	CTGF
LSR	4.05341e-08	1.46936e-07	5.56569	1.41059e-05		FBLN1	SPRR1A
LRP2	4.22781e-08	1.51678e-07	-5.55794	1.47128e-05		ENOX1	XDH
VIM	4.82569e-08	1.71361e-07	5.53352	1.67934e-05		FILIP1L	IL1B
CXCL11	1.2384e-07	4.35317e-07	5.35687	4.30963e-05		ARL17A	SLC2A9
TSHZ1	1.64909e-07	5.73882e-07	-5.30221	5.73882e-05		RPS6KA1	ZNF165
MMP1	1.97032e-07	6.78881e-07	5.268	6.8567e-05		TP63	SPRR1B
SERPINB1	2.19237e-07	7.47985e-07	-5.24738	7.62944e-05		EPB41L4B	CCL5
NEDD4L	3.13208e-07	1.05822e-06	-5.17802	0.000108996		HOOK1	GPR125
FBN1	5.92904e-07	1.98395e-06	-5.05192	0.000206331		HS3ST2	SRGN
IGFBP2	6.97754e-07	2.31256e-06	-5.01931	0.000242818		IL4R	STAP2
CSRNP1	9.34048e-07	3.0665e-06	-4.96046	0.000325049		RGS4	RSAD2
NR2F1	1.11073e-06	3.61246e-06	-4.92522	0.000386533		APOL1	AIM2
TNFSF13B	1.25173e-06	4.03334e-06	4.90079	0.000435601		PRSS8	A2M
IGFBP3	1.27781e-06	4.0796e-06	4.89656	0.000444677		PLS1	PPM1D
EPCAM	2.10115e-06	6.64727e-06	4.79367	0.0007312		SPINT2	EPHA1
RTP4	2.5971e-06	8.14225e-06	4.74925	0.00090379		SLC14A1	GBP4
SAA1	2.62975e-06	8.171e-06	4.74662	0.000915153		COL17A1	SLC6A8
SLC6A10P	2.75351e-06	8.47982e-06	4.73693	0.00095822		CKMT1B	CCR1
RASGRP3	3.18164e-06	9.71236e-06	4.70637	0.00110721		ZBTB38	JAG2
SPP1	3.70833e-06	1.12217e-05	4.67379	0.0012905		THBD	CDH2
BST2	4.66566e-06	1.3997e-05	-4.62459	0.00162365		PMP22	SAA2
TSPYL2	4.72729e-06	1.40606e-05	-4.62176	0.0016451		TNS3	RGL1
TNFSF10	5.36539e-06	1.58233e-05	-4.59443	0.00186715		CREB3L1	CYP27B1
ERMP1	5.87163e-06	1.71708e-05	-4.57488	0.00204333		WWC1	TAGLN
FADS2	6.39266e-06	1.85387e-05	4.55638	0.00222465		ANKRD36	KIR2DL4
GBP5	9.1944e-06	2.64434e-05	4.47657	0.00319965		BGN	OASL
VCAM1	1.05218e-05	2.99978e-05	4.44664	0.00366157		PRRG4	CASP1
CDS1	1.06591e-05	2.99978e-05	-4.44376	0.00370937		TLR7	CDKN2C
TMEM40	1.06889e-05	2.99978e-05	4.44313	0.00371973		LGALS9	IL1RN
WNT5A	1.48736e-05	4.14082e-05	-4.36904	0.00517602		CDKN1A	ZBED2
S100A8	2.23003e-05	6.15914e-05	4.27672	0.00776052		TPM1	SYNJ2
CEACAM1	2.54174e-05	6.96476e-05	4.24654	0.00884525		DLX2	IFI30
FAM20A	2.69755e-05	7.33396e-05	4.23275	0.00938747		HELZ2	DNAJC3
MYO1D	2.75826e-05	7.44089e-05	-4.22759	0.00959875		PLK3	DST
DNAJB4	3.05123e-05	8.1679e-05	4.20408	0.0106183		ZNF594	LRIF1
ALDH1A3	3.40891e-05	9.05574e-05	4.17814	0.011863		TRAM2	LGALS9C
CAMK2B	3.90455e-05	0.000102938	-4.14619	0.0135878		MME	FZD3
ZEB1	4.49534e-05	0.000117622	-4.1128	0.0156438		NEFM	ABLIM1
FGFR2	4.6589e-05	0.000120992	4.1043	0.016213		LTBP3	HIST1H2BK
LMCD1	6.03211e-05	0.000155494	-4.04237	0.0209917		WDR47	FGL2
PRKCH	6.3046e-05	0.000161323	-4.0317	0.02194		PCSK2	CHN1
FGFR3	6.35206e-05	0.000161352	-4.02988	0.0221052		CCND2	SYK
NABP1	7.52962e-05	0.000189877	3.98856	0.0262031		CCDC92	ZNF208
STARD13	0.000118125	0.000295736	-3.87735	0.0411073		PDGFC	MYL9
PTX3	0.000128603	0.00031967	3.85606	0.0447538		SCARNA9	BIN1
F11R	0.00013856	0.000341978	3.83729	0.048219		SH2D3A	ARTN
HBEGF	0.00015994	0.000391965	3.80097	0.055659		FCRLB	PRR16
STK17B	0.000172805	0.000419872	3.78126	0.0601361		IFI27	CLU
DPT	0.00017374	0.000419872	-3.77988	0.0604615		NREP	ESRP2
GNAL	0.000178381	0.000428115	3.77314	0.0620766		FERMT2	PRRX1
SPOCK1	0.000216283	0.000515523	-3.72359	0.0752664		RAB25	ENPP2
EPSTI1	0.000218123	0.000516372	3.7214	0.0759067		TMPRSS11E	JUP
TLR3	0.000248965	0.000585405	-3.68704	0.0866399		SELL	LTBP1
MST1R	0.000256004	0.000597916	-3.67976	0.0890895		ANK3	ARHGAP25
ELL2	0.000260796	0.000605046	-3.67492	0.0907569		MMP17	HSPA1A
KCNK1	0.00034271	0.000789821	3.60289	0.119263		DDR1	PVRL3
RLN2	0.00035202	0.00080594	-3.59576	0.122503		LRRC1	CFI
CELSR2	0.000412147	0.000937432	-3.55355	0.143427		GEM	XYLT1
RNASE1	0.000475656	0.00107486	3.51482	0.165528		NRP1	PPM1K
CTGF	0.00053389	0.00119867	3.48334	0.185794		NEBL	ANXA8
SPRR1A	0.0005775	0.00128016	3.46181	0.20097		FSTL1	DDR2
XDH	0.000577545	0.00128016	3.46179	0.200986		SNCA	CORO1A
STC1	0.000587167	0.00129325	-3.45724	0.204334		CA2	HLA-DRA
IL1B	0.000591092	0.00129371	3.45541	0.2057		HLA-DPB1	BCORP1
TTC3	0.00064013	0.00139228	-3.4334	0.222765		MRGPRX4	HAS2
POSTN	0.000649139	0.00140311	-3.42953	0.2259		PI15	C2
SLC2A9	0.000664411	0.00142725	3.42308	0.231215		NID1	RNF128
ZNF165	0.000698239	0.00149072	3.40928	0.242987		GRHL2	TNFAIP6
SPRR1B	0.000733952	0.00155741	3.39536	0.255415		CTH	PTGER2
COL3A1	0.000740293	0.00156135	-3.39295	0.257622		PIK3R3	TBC1D3B
PDGFRL	0.000750341	0.001573	-3.38918	0.261119		PPAP2B	DDX58
CYP4F11	0.000778395	0.00162204	-3.3789	0.270881		OCLN	CDH1
CCL5	0.000787142	0.00163051	3.37576	0.273926		TCEB3CL	S100A7
COPZ2	0.000912054	0.00187808	-3.33419	0.317395		TMPRSS4	CADM3
FAP	0.00100231	0.00205179	-3.30733	0.348804		SNX10	IFIT2
DCN	0.00106301	0.00216333	-3.2905	0.369929		GREM1	EGR1
IFITM1	0.00108624	0.00218984	-3.28429	0.37801		PTPN3	CST6
FST	0.00108863	0.00218984	-3.28366	0.378842		EXPH5	ZNF252P
ALOX15B	0.00118216	0.00235441	-3.2599	0.411392		MXD1	UNC93B1
COL5A2	0.00118397	0.00235441	-3.25946	0.412022
SESN2	0.00122337	0.00241894	-3.24999	0.425734
BDKRB2	0.00130258	0.002561	-3.23176	0.453298
ABCA12	0.00141819	0.00277264	-3.20692	0.49353
GPR125	0.00156836	0.00304911	3.17732	0.54579
SRGN	0.00163187	0.00315496	3.16558	0.567892
DUSP10	0.00168898	0.00324731	-3.15538	0.587764
SEMA5A	0.00230176	0.00440116	-3.06232	0.801011
RHOD	0.00254593	0.00484145	-3.0315	0.885985
STAP2	0.00273638	0.00513347	3.00929	0.952259
RSAD2	0.00274339	0.00513347	3.0085	0.9547
ELMO3	0.00274375	0.00513347	-3.00846	0.954825
MMP2	0.00291036	0.00541607	-2.99021	1.01281
AIM2	0.0031112	0.00575903	2.96944	1.0827
PCOLCE	0.00321085	0.00591203	-2.95959	1.11737
A2M	0.00329614	0.00603714	2.95137	1.14706
PPM1D	0.00354607	0.00646091	2.92837	1.23403
EPHA1	0.00414559	0.00751388	2.87871	1.44266
GBP4	0.00477432	0.00860861	2.83321	1.66146
SLC6A8	0.00484918	0.00868349	2.82816	1.68751
CCR1	0.00486575	0.00868349	2.82706	1.69328
JAG2	0.00491269	0.00872253	2.82394	1.70961
CDH2	0.00553902	0.00978466	2.7847	1.92758
STAT2	0.00561895	0.00987574	-2.77998	1.9554
PCDH20	0.00631695	0.0110467	-2.74121	2.1983
TMEM140	0.00718237	0.0124973	-2.69818	2.49946
CDH11	0.00755522	0.0130368	-2.68106	2.62921
NUP62CL	0.00756736	0.0130368	-2.68052	2.63344
SAA2	0.00968177	0.0165973	2.59591	3.36926
RGL1	0.00976464	0.0166573	2.59294	3.39809
CTSK	0.0111417	0.0189138	-2.54668	3.87732
COL1A2	0.0140309	0.0237027	-2.46421	4.88276
CYP27B1	0.0141907	0.0238568	2.4601	4.93837
TAGLN	0.014703	0.0245992	2.44721	5.11663
KIR2DL4	0.0173678	0.0289186	2.38592	6.04399
S100A14	0.0176111	0.0291841	-2.38075	6.12866
OASL	0.0202351	0.0333735	2.3286	7.04181
CASP1	0.0205188	0.0336818	2.32333	7.14055
CDKN2C	0.0213994	0.0349624	2.30735	7.44699
IL1RN	0.0241165	0.0392176	2.26141	8.39256
TGFB1I1	0.0249744	0.0404236	-2.24785	8.69108
ZBED2	0.0273356	0.0440407	2.21249	9.51279
TNFRSF6B	0.0336434	0.0539535	-2.12956	11.7079
SYNJ2	0.0347031	0.0553976	2.11697	12.0767
IFI30	0.0361168	0.0573911	2.10067	12.5687
DNAJC3	0.043428	0.0686952	2.02416	15.1129
DST	0.0469008	0.0738528	1.99159	16.3215
LRIF1	0.0526503	0.0825329	1.9419	18.3223
CKMT1A	0.0543456	0.0848084	-1.92812	18.9123
RAPGEF4	0.0546237	0.0848618	-1.92589	19.009
LGALS9C	0.055718	0.0861771	1.91722	19.3899
TRPC1	0.0569939	0.0877605	-1.90729	19.8339
FBLN1	0.0591652	0.0907027	-1.89081	20.5895
ENOX1	0.066206	0.101051	-1.84062	23.0397
FZD3	0.0666833	0.101335	1.83738	23.2058
ABLIM1	0.0701928	0.105827	1.81413	24.4271
FILIP1L	0.0702475	0.105827	-1.81377	24.4461
ARL17A	0.0785922	0.117888	-1.76213	27.3501
RPS6KA1	0.0790151	0.118014	-1.75964	27.4972
TP63	0.0817183	0.12153	-1.74394	28.438
EPB41L4B	0.083224	0.123242	-1.73538	28.962
HIST1H2BK	0.0868497	0.128066	1.71527	30.2237
FGL2	0.0879712	0.129173	1.70918	30.614
CHN1	0.093212	0.136293	1.68156	32.4378
HOOK1	0.099228	0.144483	-1.65135	34.5313
SYK	0.105013	0.152269	1.62365	36.5444
ZNF208	0.106563	0.153704	1.61644	37.0839
HS3ST2	0.106886	0.153704	-1.61494	37.1963
IL4R	0.112932	0.161274	-1.58764	39.3002
RGS4	0.113077	0.161274	-1.587	39.3508
MYL9	0.114215	0.162231	1.582	39.7467
BIN1	0.116428	0.164137	1.57238	40.5169
APOL1	0.116499	0.164137	-1.57207	40.5418
PRSS8	0.118097	0.165717	-1.56522	41.0978
PLS1	0.126481	0.176769	-1.53041	44.0154
SPINT2	0.133154	0.185351	-1.50396	46.3377
SLC14A1	0.139676	0.193654	-1.4791	48.6071
COL17A1	0.149159	0.205216	-1.4445	51.9072
CKMT1B	0.149194	0.205216	-1.44437	51.9196
ZBTB38	0.167452	0.229423	-1.38223	58.2734
THBD	0.175072	0.238922	-1.35781	60.925
PMP22	0.177408	0.241165	-1.35048	61.7381
ARTN	0.195823	0.265162	1.29509	68.1465
PRR16	0.202884	0.273658	1.27487	70.6037
CLU	0.211544	0.284236	1.25076	73.6172
ESRP2	0.214568	0.287191	1.24251	74.6696
PRRX1	0.222271	0.296362	1.22187	77.3504
ENPP2	0.224754	0.298529	1.21532	78.2146
JUP	0.226294	0.299431	1.21129	78.7504
LTBP1	0.232518	0.306501	1.19519	80.9162
TNS3	0.234645	0.308138	-1.18976	81.6566
ARHGAP25	0.236648	0.3096	1.18468	82.3536
HSPA1A	0.238182	0.31044	1.1808	82.8874
PVRL3	0.248459	0.322626	1.1553	86.4638
CREB3L1	0.253506	0.327956	-1.14305	88.2202
WWC1	0.273921	0.350772	-1.09515	95.3244
ANKRD36	0.274031	0.350772	-1.0949	95.3629
BGN	0.274167	0.350772	-1.09459	95.4101
PRRG4	0.278886	0.355504	-1.08388	97.0525
CFI	0.291978	0.370833	1.05479	101.608
TLR7	0.294134	0.372213	-1.05008	102.358
XYLT1	0.310454	0.391442	1.01519	108.038
LGALS9	0.31452	0.395137	-1.00669	109.453
PPM1K	0.316559	0.396268	1.00245	110.162
ANXA8	0.323058	0.402955	0.989065	112.424
DDR2	0.326445	0.405725	0.98216	113.603
CORO1A	0.330196	0.40833	0.974568	114.908
HLA-DRA	0.330889	0.40833	0.973171	115.149
CDKN1A	0.337068	0.414486	-0.960799	117.3
TPM1	0.349154	0.427836	-0.937017	121.506
BCORP1	0.375488	0.458491	0.886947	130.67
HAS2	0.376831	0.458522	0.884453	131.137
DLX2	0.426564	0.517227	-0.795665	148.444
C2	0.432321	0.522388	0.785793	150.448
HELZ2	0.439484	0.529206	-0.773616	152.941
RNF128	0.441702	0.530042	0.769869	153.712
PLK3	0.444587	0.531671	-0.765011	154.716
ZNF594	0.449321	0.535492	-0.75708	156.364
TRAM2	0.455504	0.541008	-0.746789	158.515
TNFAIP6	0.458194	0.542352	0.742338	159.452
PTGER2	0.470899	0.555501	0.721507	163.873
MME	0.497388	0.584767	-0.679049	173.091
NEFM	0.522542	0.612272	-0.639834	181.845
LTBP3	0.534564	0.621775	-0.621438	186.028
TBC1D3B	0.535177	0.621775	0.620506	186.242
WDR47	0.536013	0.621775	-0.619236	186.532
PCSK2	0.540891	0.623983	-0.611842	188.23
DDX58	0.541502	0.623983	0.610917	188.443
CDH1	0.543691	0.624437	0.607612	189.204
S100A7	0.547661	0.626927	0.601635	190.586
CCND2	0.573456	0.654304	-0.5633	199.563
CCDC92	0.581056	0.658875	-0.552164	202.208
CADM3	0.581249	0.658875	0.551883	202.275
PDGFC	0.590544	0.667239	-0.538357	205.509
IFIT2	0.618058	0.696065	0.498883	215.084
EGR1	0.632689	0.710245	0.478207	220.176
CST6	0.637597	0.713453	0.471318	221.884
ZNF252P	0.666427	0.743323	0.431285	231.917
SCARNA9	0.678303	0.754152	-0.414997	236.05
UNC93B1	0.681518	0.755163	0.410607	237.168
SH2D3A	0.683553	0.755163	-0.407832	237.876
FCRLB	0.691529	0.761557	-0.396987	240.652
IFI27	0.697568	0.765785	-0.388805	242.754
MXD1	0.703262	0.769608	0.381115	244.735
EXPH5	0.722178	0.78783	0.355728	251.318
PTPN3	0.737209	0.801715	0.335718	256.549
GREM1	0.743001	0.805497	0.328044	258.564
NREP	0.74959	0.810115	-0.319338	260.857
SNX10	0.759946	0.818766	0.305701	264.461
TMPRSS4	0.773896	0.831222	0.287421	269.316
FERMT2	0.79562	0.851821	-0.259143	276.876
TCEB3CL	0.801626	0.851821	0.251363	278.966
OCLN	0.803156	0.851821	0.249382	279.498
PPAP2B	0.804108	0.851821	0.248151	279.83
PIK3R3	0.805314	0.851821	0.246593	280.249
RAB25	0.826432	0.87151	-0.219383	287.598
TMPRSS11E	0.852446	0.896228	-0.186084	296.651
CTH	0.85646	0.897735	0.180966	298.048
GRHL2	0.861374	0.900175	0.174706	299.758
SELL	0.865349	0.901621	-0.169647	301.141
ANK3	0.910219	0.945541	-0.112814	316.756
NID1	0.91494	0.946961	0.106858	318.399
MMP17	0.917028	0.946961	-0.104225	319.126
PI15	0.925377	0.950714	0.0937053	322.031
MRGPRX4	0.927772	0.950714	0.0906893	322.865
DDR1	0.931795	0.950714	-0.0856249	324.265
LRRC1	0.931799	0.950714	-0.0856199	324.266
GEM	0.934323	0.950714	-0.0824444	325.144
HLA-DPB1	0.938007	0.95168	0.0778106	326.426
CA2	0.94821	0.959235	0.0649842	329.977
NRP1	0.963431	0.971808	-0.0458695	335.274
NEBL	0.966471	0.972057	-0.042054	336.332
SNCA	0.986308	0.98915	0.017169	343.235
FSTL1	0.996701	0.996701	0.00413592	346.852
