# Supplementary material for: Superior breast cancer metastasis risk stratification using an epithelial-mesenchymal-amoeboid transition gene signature
Source: Breast Cancer Res. 2020 Jul 8;22:74. doi: 10.1186/s13058-020-01304-8 (PMC7341640; doi:10.1186/s13058-020-01304-8)
Supplement: Supplementary file 5 — Additional file 5: Table S4. The association of EMAT genes with survival outcome. The p-values are obtained using a univariable Cox regression analysis. [file 13058_2020_1304_MOESM5_ESM.xlsx]

## Sheet: Cox_uniivariate_EMATgenes_METAB
	coef	exp(coef)	se(coef)	z	p	lower 0.95	upper 0.95	EMT (EMT=1, MAT=0)
NMU	0.376948	1.45783	0.0761665	4.94899	7.45992e-07	0.227631	0.526264	1
SERPINB1	-0.367043	0.69278	0.0983329	-3.73266	0.00018947	-0.559814	-0.174272	1
LAD1	0.368191	1.44512	0.105333	3.4955	0.000473183	0.161697	0.574686	1
SPC25	0.309852	1.36322	0.0904589	3.42533	0.000614049	0.132517	0.487187	0
GPR125	0.302909	1.35379	0.0903587	3.35229	0.000801454	0.12577	0.480047	0
CTH	-0.314035	0.730494	0.111743	-2.81033	0.00494915	-0.533095	-0.0949739	0
MME	-0.300923	0.740135	0.107688	-2.7944	0.00519968	-0.512034	-0.089812	1
JAG2	0.253262	1.28822	0.0908633	2.78729	0.00531506	0.0751345	0.43139	1
HLA-DRA	-0.274899	0.759648	0.098791	-2.78264	0.00539191	-0.468569	-0.0812301	0
SRGN	-0.291287	0.747301	0.108644	-2.6811	0.00733805	-0.504273	-0.0783006	1
SCARNA9	-0.390039	0.677031	0.145922	-2.67293	0.00751909	-0.676102	-0.103975	0
FAM46C	-0.266069	0.766386	0.0997795	-2.66657	0.00766297	-0.461676	-0.0704617	0
HLA-DPB1	-0.29453	0.744882	0.113257	-2.60055	0.00930747	-0.516558	-0.0725019	0
NAIP	-0.273303	0.760862	0.106315	-2.57069	0.0101496	-0.481722	-0.0648835	1
FGL2	-0.2837	0.752992	0.110771	-2.56113	0.0104331	-0.500856	-0.0665446	0
STAC	0.209117	1.23259	0.0820848	2.54757	0.0108475	0.0481984	0.370036	1
ACOT1	-0.263194	0.768593	0.104441	-2.52003	0.0117344	-0.46794	-0.0584489	0
SERPINB2	0.183994	1.20201	0.0731159	2.51646	0.0118539	0.0406575	0.32733	1
SNCA	-0.309209	0.734027	0.125366	-2.46645	0.0136461	-0.554977	-0.0634419	1
IGFBP3	0.232241	1.26142	0.0991426	2.3425	0.0191553	0.0378824	0.4266	1
SYNJ2	0.207081	1.23008	0.0917023	2.25818	0.0239342	0.027308	0.386854	0
GRHL2	0.240691	1.27213	0.107846	2.23181	0.0256275	0.029271	0.452112	1
ELL2	-0.254414	0.775371	0.114216	-2.22748	0.0259152	-0.478323	-0.0305054	0
LSR	0.219768	1.24579	0.099872	2.2005	0.0277718	0.0239793	0.415556	1
IRF6	0.233767	1.26335	0.106968	2.1854	0.0288596	0.0240681	0.443466	1
CASP1	-0.232231	0.792763	0.107243	-2.16546	0.0303527	-0.44247	-0.0219916	0
IL1B	-0.286282	0.751051	0.133918	-2.13775	0.0325372	-0.548813	-0.0237507	1
NABP1	-0.236484	0.789399	0.110749	-2.13531	0.0327354	-0.453596	-0.0193721	0
CA2	0.189155	1.20823	0.0887562	2.13117	0.0330751	0.0151574	0.363152	1
TLR7	-0.253448	0.77612	0.119179	-2.12661	0.0334528	-0.487086	-0.019809	0
RLN2	-0.294315	0.745042	0.140232	-2.09878	0.0358366	-0.569225	-0.0194055	1
EXPH5	-0.217551	0.804487	0.104078	-2.09026	0.0365947	-0.421585	-0.0135159	1
UCHL1	0.175324	1.19163	0.0854599	2.05154	0.0402144	0.00778926	0.34286	1
CDS1	0.226869	1.25467	0.111472	2.0352	0.0418303	0.00833917	0.445399	1
ZNF165	0.194709	1.21496	0.0960661	2.02683	0.0426803	0.00638169	0.383037	1
ROR1	0.188838	1.20785	0.0950597	1.98652	0.0469754	0.00248363	0.375193	1
DLC1	0.198602	1.2197	0.100716	1.97191	0.04862	0.00115965	0.396044	1
ELMO3	0.202539	1.22451	0.103655	1.95397	0.0507043	-0.000665562	0.405743	1
LTBP3	-0.201384	0.817598	0.10428	-1.93119	0.0534593	-0.405814	0.00304524	1
SPRR1A	0.132336	1.14149	0.0693881	1.90718	0.0564974	-0.00369257	0.268364	1
CYBRD1	-0.187707	0.828858	0.0985569	-1.90455	0.0568383	-0.380917	0.00550368	1
CORO1A	-0.21189	0.809054	0.112685	-1.88038	0.0600565	-0.432796	0.00901662	1
SLC2A9	-0.20369	0.815716	0.109702	-1.85675	0.0633466	-0.418749	0.01137	1
ZBTB38	-0.172586	0.841486	0.0934472	-1.84688	0.0647643	-0.35578	0.0106075	1
SYNC	-0.185843	0.830404	0.101141	-1.83746	0.066142	-0.38412	0.0124338	1
VSNL1	0.129963	1.13879	0.0716966	1.81268	0.0698804	-0.0105903	0.270517	1
PRKCH	-0.178211	0.836766	0.0997133	-1.78723	0.0738999	-0.373688	0.0172666	1
BGN	0.201154	1.22281	0.112556	1.78714	0.0739151	-0.0195011	0.421809	1
TLR3	-0.19882	0.819697	0.111708	-1.77982	0.0751059	-0.417813	0.020172	0
MYO5C	-0.170495	0.843247	0.0961075	-1.774	0.0760625	-0.358904	0.0179136	1
TTC3	0.18531	1.20359	0.106361	1.74228	0.0814597	-0.023199	0.39382	0
GLYR1	-0.17122	0.842636	0.100512	-1.70348	0.0884775	-0.368263	0.0258226	1
CCND2	-0.175707	0.838864	0.103929	-1.69064	0.0909052	-0.37945	0.0280352	1
RPS6KA1	-0.171489	0.842409	0.10144	-1.69055	0.0909229	-0.370352	0.0273732	1
KRT6B	0.137809	1.14776	0.0820405	1.67977	0.0930013	-0.0230223	0.298641	1
PRRX1	0.153294	1.16567	0.0912934	1.67914	0.0931256	-0.0256771	0.332265	1
CDH2	0.155014	1.16767	0.0924054	1.67754	0.0934374	-0.0261375	0.336165	1
TUBA1A	0.167037	1.1818	0.1004	1.66371	0.0961696	-0.0297867	0.36386	1
SNX10	-0.178305	0.836687	0.107235	-1.66275	0.0963622	-0.388528	0.0319178	1
MMP17	0.165103	1.17951	0.0998108	1.65416	0.0980958	-0.0305659	0.360771	0
ABLIM1	-0.165744	0.847263	0.101005	-1.64095	0.100807	-0.363753	0.032265	1
SAA1	-0.179531	0.835662	0.109494	-1.63964	0.101079	-0.394183	0.0351204	1
JUP	0.166838	1.18156	0.101954	1.63641	0.101754	-0.0330316	0.366707	1
KIR2DL4	-0.191639	0.825605	0.117406	-1.63228	0.102622	-0.421801	0.0385232	0
ITGB4	0.15885	1.17216	0.0989796	1.60488	0.108521	-0.0351889	0.352889	1
CFB	-0.158667	0.853281	0.0990255	-1.60228	0.109093	-0.352796	0.0354622	0
STAT2	0.156978	1.16997	0.09812	1.59986	0.10963	-0.035376	0.349332	0
HSPA1A	0.15528	1.16798	0.0976986	1.58938	0.111975	-0.036248	0.346808	0
SLC14A1	-0.243046	0.784236	0.153941	-1.57883	0.114376	-0.54483	0.0587387	0
CDKN1A	-0.182376	0.833288	0.11558	-1.57791	0.114586	-0.408959	0.0442075	0
HS3ST2	-0.213061	0.808107	0.136197	-1.56436	0.117734	-0.480062	0.0539393	1
DSC2	0.141676	1.1522	0.090632	1.5632	0.118006	-0.0359985	0.31935	1
BIN1	-0.163736	0.848966	0.106569	-1.53644	0.124431	-0.372653	0.0451807	1
PTPN3	0.162111	1.17599	0.105651	1.5344	0.124932	-0.045007	0.369228	1
DCN	-0.153763	0.857475	0.102105	-1.50593	0.132086	-0.353929	0.0464036	1
ESRP2	-0.151201	0.859675	0.101496	-1.48973	0.136296	-0.350172	0.0477709	1
ESRP1	0.140611	1.15098	0.0955659	1.47135	0.141196	-0.0467359	0.327958	1
PERP	0.144047	1.15494	0.0979657	1.47038	0.141458	-0.0480044	0.336098	1
SELL	-0.175435	0.839092	0.120194	-1.45959	0.144402	-0.411063	0.0601935	0
CTSV	0.126034	1.13432	0.087456	1.44111	0.149554	-0.0454147	0.297482	1
SAA2	-0.177007	0.837774	0.123196	-1.43679	0.150778	-0.41852	0.0645063	1
AP1M2	0.143544	1.15436	0.101231	1.41798	0.156197	-0.0549096	0.341997	1
ALDH1A3	-0.147503	0.86286	0.105497	-1.39818	0.162059	-0.354318	0.0593118	1
STARD13	-0.139366	0.86991	0.100694	-1.38406	0.166341	-0.336765	0.0580335	1
BIK	0.14575	1.15691	0.105556	1.38078	0.167346	-0.0611818	0.352682	1
STAP2	0.142079	1.15267	0.102993	1.3795	0.16774	-0.0598282	0.343987	1
GORAB	0.137945	1.14791	0.100091	1.37819	0.168143	-0.0582732	0.334164	0
IFI27	0.132162	1.14129	0.0972186	1.35943	0.17401	-0.0584248	0.322749	0
FGFBP1	0.110258	1.11657	0.081455	1.3536	0.175864	-0.0494264	0.269941	1
PBK	0.123859	1.13186	0.091653	1.35139	0.176569	-0.0558168	0.303535	0
PLS1	-0.139938	0.869412	0.105029	-1.33237	0.182737	-0.345838	0.0659606	1
SMPDL3B	-0.143273	0.866518	0.107688	-1.33045	0.183371	-0.354383	0.0678374	1
CCL5	-0.137614	0.871435	0.104101	-1.32193	0.186193	-0.341694	0.0664655	0
APOBEC3B	0.120966	1.12859	0.0921809	1.31226	0.189432	-0.0597455	0.301677	0
DUSP5	-0.129953	0.878137	0.0997701	-1.30253	0.192737	-0.325542	0.0656357	0
ART3	0.114133	1.1209	0.0878097	1.29978	0.193676	-0.0580083	0.286275	0
RNASE1	-0.151017	0.859833	0.11671	-1.29395	0.195682	-0.379815	0.0777806	0
CEACAM1	0.133192	1.14247	0.10309	1.292	0.196356	-0.0689045	0.335289	0
RSAD2	0.126882	1.13528	0.0984208	1.28918	0.197337	-0.0660619	0.319825	0
CA9	0.11889	1.12625	0.0932655	1.27474	0.2024	-0.0639475	0.301727	1
MXD1	0.109732	1.11598	0.0882128	1.24394	0.213521	-0.0632003	0.282664	0
SLPI	0.115061	1.12194	0.0929438	1.23796	0.21573	-0.0671455	0.297268	1
RHBDF2	0.115502	1.12244	0.0950381	1.21533	0.224242	-0.07081	0.301815	1
PPM1D	-0.127075	0.880667	0.105695	-1.20228	0.229256	-0.33428	0.0801295	1
CYP4F11	-0.127214	0.880545	0.105848	-1.20186	0.229418	-0.334717	0.0802893	1
MPZL2	-0.129066	0.878916	0.107784	-1.19744	0.231133	-0.340366	0.0822341	1
ARTN	-0.12127	0.885795	0.1034	-1.17283	0.240866	-0.323974	0.0814345	1
ZEB1	-0.128931	0.879035	0.11011	-1.17093	0.241626	-0.34479	0.0869275	1
EPCAM	0.115767	1.12273	0.0992882	1.16597	0.243625	-0.0788767	0.310412	1
FADS2	0.110998	1.11739	0.0952469	1.16537	0.243867	-0.0757232	0.29772	1
GREM1	0.117428	1.1246	0.100858	1.16429	0.244306	-0.0802934	0.315149	1
LRRC37A4P	0.100645	1.10588	0.0873195	1.15261	0.249072	-0.0705357	0.271826	0
PRSS8	0.120039	1.12754	0.105406	1.13883	0.254775	-0.0865982	0.326676	1
GNAL	0.105317	1.11106	0.0927347	1.13568	0.256091	-0.0764798	0.287113	1
IFI35	-0.11624	0.890261	0.103087	-1.12759	0.259492	-0.318332	0.0858511	0
NREP	0.118811	1.12616	0.105659	1.12448	0.260811	-0.0883225	0.325945	1
EGR1	-0.119595	0.887279	0.106536	-1.12258	0.261614	-0.328447	0.0892567	0
ENPP2	-0.121613	0.885491	0.108543	-1.12042	0.262536	-0.334401	0.0911737	1
CXADR	0.109686	1.11593	0.0981853	1.11713	0.263937	-0.0827958	0.302168	1
LTBP1	-0.116711	0.889842	0.104479	-1.11708	0.263962	-0.321532	0.0881092	1
GLS2	-0.122107	0.885054	0.109608	-1.11403	0.265265	-0.336982	0.092768	1
HAS2	-0.136467	0.872435	0.123704	-1.10317	0.269952	-0.378975	0.106042	1
GEM	-0.129504	0.878531	0.118339	-1.09435	0.273804	-0.361496	0.102488	0
HELZ2	0.104074	1.10968	0.0962653	1.08112	0.279646	-0.0846441	0.292792	0
KRT14	0.106294	1.11215	0.0986939	1.07701	0.281477	-0.0871851	0.299773	1
DPT	-0.115236	0.891156	0.10706	-1.07637	0.281764	-0.325116	0.0946443	1
STK17B	-0.119546	0.887324	0.111734	-1.06991	0.28466	-0.338589	0.0994977	0
SESN2	-0.108323	0.897337	0.101656	-1.06558	0.286612	-0.30761	0.090963	0
TRAM2	-0.110632	0.895268	0.10416	-1.06214	0.288174	-0.314827	0.0935625	1
HOOK1	0.108074	1.11413	0.103288	1.04634	0.295404	-0.0944106	0.310558	1
OASL	0.0996488	1.10478	0.0960881	1.03706	0.29971	-0.0887219	0.288019	0
GBP5	-0.111407	0.894574	0.108016	-1.0314	0.302355	-0.323161	0.100347	0
CLU	-0.106709	0.898788	0.104417	-1.02195	0.306806	-0.311407	0.0979897	0
ZNF594	0.100086	1.10527	0.0979381	1.02193	0.306813	-0.0919112	0.292084	0
TNS3	-0.0984915	0.906203	0.0963787	-1.02192	0.306818	-0.287432	0.0904489	1
PDGFRL	-0.105382	0.89998	0.103234	-1.02081	0.307345	-0.307762	0.0969972	0
S100A14	-0.104244	0.901006	0.102633	-1.01569	0.309775	-0.305445	0.0969577	1
CFI	0.094189	1.09877	0.0932061	1.01055	0.312234	-0.0885317	0.27691	0
SLC6A8	0.0941373	1.09871	0.0932903	1.00908	0.312937	-0.0887485	0.277023	1
TP63	-0.103929	0.901289	0.103132	-1.00773	0.313584	-0.306108	0.0982497	1
LOXL4	0.0916114	1.09594	0.0912659	1.00379	0.315482	-0.0873058	0.270529	0
CDH3	0.0974799	1.10239	0.0973309	1.00153	0.31657	-0.0933271	0.288287	1
KRT16	0.0888358	1.0929	0.0889449	0.998773	0.317905	-0.0855314	0.263203	1
UGDH	-0.100037	0.904804	0.100806	-0.992366	0.321019	-0.297657	0.0975836	1
PMP22	-0.107838	0.897773	0.109385	-0.985856	0.324204	-0.322275	0.1066	1
KANK2	-0.0988199	0.905906	0.101492	-0.97367	0.33022	-0.297785	0.100145	1
PDGFC	-0.0982928	0.906383	0.10096	-0.973583	0.330264	-0.296214	0.0996285	1
PI3	0.0861891	1.09001	0.0889214	0.969274	0.332409	-0.0881318	0.26051	1
APOL1	-0.105611	0.899775	0.10909	-0.968104	0.332993	-0.31947	0.108249	0
SEMA5A	0.0929618	1.09742	0.0963234	0.965101	0.334494	-0.0958701	0.281794	1
SPOCK1	0.0970358	1.1019	0.101638	0.954723	0.339718	-0.102214	0.296286	1
DUSP10	-0.105093	0.900241	0.110682	-0.949502	0.342365	-0.322073	0.111888	0
TSPAN1	-0.101444	0.903531	0.10728	-0.945604	0.344351	-0.311756	0.108867	1
MLPH	-0.0881892	0.915588	0.093405	-0.944159	0.345088	-0.2713	0.0949216	1
NEBL	0.0954706	1.10018	0.102196	0.934188	0.350207	-0.104875	0.295816	1
GBP4	-0.097056	0.907505	0.105136	-0.92315	0.355929	-0.303164	0.109051	0
LRIF1	-0.0927122	0.911456	0.101022	-0.917742	0.358754	-0.290755	0.105331	0
E2F5	0.0920795	1.09645	0.101601	0.906287	0.364784	-0.107098	0.291257	1
HBEGF	-0.108701	0.896998	0.120395	-0.902876	0.366592	-0.344723	0.12732	1
WDR47	0.08693	1.09082	0.0966668	0.899275	0.368506	-0.102575	0.276435	0
NEDD4L	0.0881948	1.0922	0.098155	0.898527	0.368905	-0.104228	0.280617	0
LRP2	-0.0941481	0.910148	0.107779	-0.87353	0.382374	-0.305437	0.117141	0
MMP1	0.0751143	1.07801	0.087044	0.862947	0.388167	-0.0955263	0.245755	1
A2M	0.085807	1.0896	0.101459	0.845731	0.397703	-0.113093	0.284707	0
PVRL3	0.0814904	1.0849	0.0964543	0.844859	0.398189	-0.107598	0.270579	1
DDR1	0.084907	1.08862	0.101073	0.84006	0.400875	-0.113235	0.283049	0
STC1	0.0813542	1.08476	0.0971908	0.837056	0.402561	-0.109178	0.271887	1
IGFBP4	-0.0820224	0.921251	0.0986777	-0.831214	0.405853	-0.27547	0.111425	1
CAMK2B	0.0764953	1.0795	0.0927549	0.824704	0.40954	-0.105341	0.258332	1
RHOD	0.0813298	1.08473	0.0996115	0.81647	0.414231	-0.113948	0.276608	1
KCNK1	0.081047	1.08442	0.0996544	0.813281	0.416057	-0.114315	0.276409	1
KIAA0040	-0.0834406	0.919946	0.102709	-0.8124	0.416562	-0.28479	0.117909	1
KLK7	0.0717745	1.07441	0.0883601	0.812296	0.416622	-0.101446	0.244995	1
MYL9	0.0821952	1.08567	0.102913	0.798689	0.424471	-0.119554	0.283945	1
PRR16	0.0736962	1.07648	0.0929257	0.793066	0.42774	-0.108475	0.255867	1
PPAP2B	-0.0797718	0.923327	0.1007	-0.792174	0.428259	-0.277183	0.11764	1
IFITM1	0.0796765	1.08294	0.10139	0.78584	0.431961	-0.119088	0.278441	0
MST1R	-0.0788406	0.924187	0.100542	-0.784154	0.43295	-0.275943	0.118262	1
FST	-0.0763637	0.926479	0.101141	-0.755021	0.450236	-0.27464	0.121913	1
CXCL16	-0.0784556	0.924543	0.104509	-0.750703	0.452831	-0.283335	0.126424	0
TSHZ1	-0.0760308	0.926788	0.102524	-0.741592	0.458335	-0.277018	0.124956	1
ENOX1	-0.0724011	0.930158	0.10017	-0.722784	0.469813	-0.268773	0.123971	1
TGFB1I1	0.0724204	1.07511	0.100416	0.721201	0.470786	-0.124435	0.269276	1
CREB3L1	0.0706676	1.07322	0.0981724	0.719831	0.471629	-0.121789	0.263124	1
KLK10	0.0641632	1.06627	0.0903417	0.710228	0.477563	-0.112942	0.241269	1
DDX58	0.0685734	1.07098	0.0966926	0.70919	0.478207	-0.120982	0.258129	0
THBD	-0.0762428	0.926591	0.107727	-0.707741	0.479106	-0.28743	0.134945	1
PTGER2	-0.0816048	0.921636	0.115468	-0.706733	0.479732	-0.307967	0.144757	1
CXCL11	0.0687225	1.07114	0.0975613	0.704403	0.481182	-0.122536	0.259981	0
ZBED2	-0.0716594	0.930848	0.101825	-0.70375	0.481588	-0.271277	0.127958	1
ADIRF	-0.0675799	0.934653	0.0966473	-0.699242	0.484401	-0.257047	0.121887	1
TNFAIP6	0.0714867	1.0741	0.104029	0.687181	0.491969	-0.132451	0.275424	1
GBP1	-0.0728747	0.929717	0.106115	-0.686749	0.492241	-0.280903	0.135153	0
POLR3G	0.0689271	1.07136	0.102536	0.672221	0.501443	-0.132085	0.269939	1
FAM20A	-0.0746404	0.928077	0.111499	-0.669428	0.503222	-0.293222	0.143941	0
COL5A2	0.0695356	1.07201	0.104875	0.663033	0.507309	-0.136061	0.275132	1
GJB3	0.0595475	1.06136	0.0898611	0.662662	0.507547	-0.116616	0.235711	1
CYP27B1	-0.0688949	0.933425	0.104123	-0.661672	0.508182	-0.273016	0.135226	1
RGS4	0.0682223	1.0706	0.104051	0.655661	0.512043	-0.135759	0.272204	1
ABCA12	-0.0683419	0.933941	0.104318	-0.655131	0.512384	-0.272846	0.136163	1
SH2D3A	-0.068164	0.934107	0.104518	-0.652178	0.514286	-0.27306	0.136732	1
RARRES3	-0.0643134	0.937711	0.098976	-0.649788	0.515829	-0.258345	0.129719	0
AIM2	-0.0674504	0.934774	0.104098	-0.647952	0.517016	-0.271523	0.136623	0
S100A7	-0.0717379	0.930775	0.110957	-0.646538	0.517931	-0.289258	0.145782	1
ANXA8	0.0643678	1.06648	0.101492	0.634217	0.525939	-0.134596	0.263332	1
KRT15	-0.063665	0.938319	0.100675	-0.632383	0.527137	-0.261027	0.133697	1
RNF128	-0.0679994	0.934261	0.108435	-0.6271	0.530594	-0.280574	0.144575	1
CHI3L2	-0.0644508	0.937582	0.103356	-0.623583	0.532902	-0.267069	0.138167	0
FILIP1L	-0.0639634	0.938039	0.103699	-0.616815	0.537357	-0.267255	0.139329	1
TNFSF13B	-0.0665343	0.935631	0.108032	-0.615878	0.537975	-0.278319	0.14525	0
ERMP1	0.0611042	1.06301	0.0997422	0.612621	0.540127	-0.13443	0.256638	1
IFIT2	0.0598427	1.06167	0.0987269	0.606144	0.544419	-0.133701	0.253386	0
LGALS9C	-0.066376	0.935779	0.109604	-0.6056	0.54478	-0.281243	0.148491	0
PTN	0.0577435	1.05944	0.0962498	0.599933	0.548551	-0.130944	0.246431	0
FBLN1	-0.0596603	0.942084	0.0996974	-0.598414	0.549564	-0.255107	0.135786	1
KLK5	0.0561028	1.05771	0.0937648	0.598336	0.549616	-0.127713	0.239919	1
RGL1	-0.0594591	0.942274	0.101701	-0.584644	0.558787	-0.258834	0.139916	1
WNT5A	0.055216	1.05677	0.0949774	0.58136	0.560998	-0.130977	0.241409	1
COL17A1	-0.0583497	0.94332	0.100562	-0.580235	0.561756	-0.255491	0.138792	1
TMPRSS11E	0.058208	1.05994	0.101665	0.572546	0.566952	-0.141096	0.257512	1
DLX2	-0.0594464	0.942286	0.104934	-0.566511	0.571047	-0.265159	0.146266	0
CHN1	0.0551994	1.05675	0.0981438	0.562434	0.573821	-0.137201	0.2476	1
DRG1	-0.055042	0.946445	0.0994004	-0.55374	0.579757	-0.249906	0.139822	1
ZCCHC24	-0.0556544	0.945866	0.100541	-0.553546	0.579889	-0.252755	0.141447	1
COL3A1	0.0577379	1.05944	0.104439	0.55284	0.580373	-0.147003	0.262479	1
F11R	0.0557856	1.05737	0.101599	0.549075	0.582954	-0.143389	0.25496	1
PI15	0.051757	1.05312	0.0947812	0.546068	0.585019	-0.134052	0.237566	0
ARHGAP25	-0.0530422	0.94834	0.10015	-0.529625	0.596372	-0.249377	0.143292	1
TCEB3CL	0.0530207	1.05445	0.100487	0.527637	0.597752	-0.143974	0.250015	0
HIST1H2BK	-0.0523185	0.949027	0.0992147	-0.527326	0.597967	-0.246819	0.142182	0
IDO1	-0.0553719	0.946133	0.105852	-0.523107	0.600899	-0.262884	0.15214	0
SYK	-0.0526953	0.948669	0.100846	-0.522535	0.601298	-0.250392	0.145002	1
ANXA8L2	-0.0576344	0.943995	0.111251	-0.518055	0.60442	-0.275731	0.160462	1
PRRG4	0.0525561	1.05396	0.101943	0.515545	0.606172	-0.147292	0.252405	1
CELSR2	-0.0518333	0.949487	0.100559	-0.515453	0.606237	-0.248968	0.145302	1
ANXA3	0.0519133	1.05328	0.101129	0.513335	0.607717	-0.14634	0.250167	1
FAT2	0.0456559	1.04671	0.089369	0.51087	0.609442	-0.129543	0.220854	1
EPHA1	-0.0506853	0.950578	0.0996258	-0.508756	0.610923	-0.245991	0.144621	1
TNFSF10	0.0517138	1.05307	0.102062	0.506688	0.612374	-0.148369	0.251796	0
TMEM140	-0.0533566	0.948042	0.106453	-0.50122	0.616216	-0.262047	0.155334	0
TBC1D3B	0.0488152	1.05003	0.0979227	0.498507	0.618127	-0.143152	0.240782	0
ECM1	0.0472116	1.04834	0.0978217	0.482629	0.629359	-0.144558	0.238981	1
CDKN2C	0.0484302	1.04962	0.10185	0.475505	0.634427	-0.151236	0.248097	1
NUP62CL	0.0465765	1.04768	0.0980657	0.474952	0.634821	-0.145671	0.238824	1
PIK3R3	0.0447559	1.04577	0.0962602	0.464947	0.641969	-0.143952	0.233464	0
CTSK	-0.0474461	0.953662	0.102642	-0.462248	0.643904	-0.248665	0.153773	0
CRYAB	0.0457468	1.04681	0.0999532	0.457683	0.647181	-0.150201	0.241695	0
TAGLN	-0.0452545	0.955754	0.0989267	-0.457455	0.647344	-0.23919	0.148681	1
RTP4	0.0453928	1.04644	0.100235	0.452862	0.650648	-0.151108	0.241894	0
C2	-0.0461516	0.954897	0.102539	-0.450087	0.652648	-0.247169	0.154866	0
TF	0.0430256	1.04396	0.095869	0.448795	0.653579	-0.144916	0.230967	0
NID1	-0.0444627	0.956511	0.0991352	-0.448506	0.653788	-0.238807	0.149881	1
TMEM30B	-0.044925	0.956069	0.101405	-0.443027	0.657746	-0.243718	0.153868	1
PCDH20	-0.0476429	0.953474	0.108477	-0.439196	0.660519	-0.260301	0.165016	0
RAB25	0.0496549	1.05091	0.115608	0.429511	0.667551	-0.176982	0.276292	1
SLC6A10P	-0.0463568	0.954701	0.10806	-0.42899	0.667931	-0.258198	0.165484	1
ALOX15B	0.0407025	1.04154	0.0960727	0.423663	0.671812	-0.147638	0.229043	1
TMEM40	-0.0425684	0.958325	0.10112	-0.420968	0.673778	-0.240804	0.155667	1
XYLT1	-0.0428636	0.958042	0.102098	-0.419829	0.674611	-0.243016	0.157288	1
DDR2	0.0408547	1.0417	0.100302	0.407316	0.683776	-0.155777	0.237487	1
LRRC1	0.0418938	1.04278	0.103244	0.405774	0.684909	-0.160506	0.244293	1
FGFR3	0.0402783	1.0411	0.100659	0.400148	0.689048	-0.157052	0.237609	1
SPINT2	0.0438811	1.04486	0.111377	0.393987	0.693591	-0.174462	0.262224	1
KRT5	0.038659	1.03942	0.098484	0.392541	0.694658	-0.154408	0.231726	1
ERRFI1	-0.0396716	0.961105	0.101959	-0.389095	0.697206	-0.239551	0.160208	0
IL1RN	-0.0481696	0.952972	0.125103	-0.38504	0.700208	-0.29342	0.197081	1
RAPGEF4	-0.0393417	0.961422	0.10459	-0.376152	0.706804	-0.244379	0.165696	0
CCR1	-0.0433458	0.95758	0.116286	-0.372752	0.709333	-0.271312	0.184621	0
KLK8	-0.0395348	0.961237	0.106478	-0.371294	0.710418	-0.248274	0.169205	1
NRP1	-0.0385763	0.962158	0.104595	-0.368815	0.712266	-0.243624	0.166472	1
ZNF208	-0.0366394	0.964024	0.100024	-0.366305	0.714138	-0.232727	0.159448	0
CCDC92	-0.036476	0.964181	0.101083	-0.360852	0.71821	-0.234638	0.161687	1
BDKRB2	-0.0359602	0.964679	0.0996575	-0.360838	0.71822	-0.231328	0.159408	1
LMCD1	0.0354853	1.03612	0.0988398	0.359018	0.719581	-0.15828	0.22925	1
MYO1D	0.036354	1.03702	0.103541	0.351108	0.725507	-0.166627	0.239335	1
DNAJC3	-0.0359228	0.964715	0.102487	-0.35051	0.725956	-0.236838	0.164993	0
FCRLB	0.0323133	1.03284	0.0956877	0.337695	0.735593	-0.155272	0.219899	0
ARL17A	0.0314543	1.03195	0.0958051	0.328315	0.742673	-0.156362	0.21927	0
TRPC1	0.0336333	1.03421	0.10267	0.327587	0.743224	-0.16764	0.234906	0
ADTRP	0.0309745	1.03146	0.0954475	0.324519	0.745545	-0.15614	0.218089	1
SPRR1B	0.0318517	1.03236	0.0995827	0.319852	0.749081	-0.16337	0.227073	1
COL1A2	0.0322609	1.03279	0.10156	0.317653	0.750748	-0.166838	0.231359	1
VIM	-0.0311522	0.969328	0.0983228	-0.316836	0.751368	-0.223904	0.161599	1
TMPRSS4	-0.0331243	0.967418	0.105101	-0.315166	0.752635	-0.239164	0.172915	1
EPB41L4B	0.0306603	1.03114	0.0987024	0.310633	0.756079	-0.162835	0.224156	1
FERMT2	-0.0304927	0.969968	0.099689	-0.305878	0.759697	-0.225923	0.164937	1
BCORP1	-0.0298428	0.970598	0.101519	-0.293962	0.768787	-0.228861	0.169175	0
MMP2	-0.0310439	0.969433	0.10701	-0.290103	0.771738	-0.240825	0.178738	1
DST	0.0288378	1.02926	0.0997808	0.289011	0.772573	-0.166772	0.224448	1
IGFBP2	0.0281752	1.02858	0.0987014	0.285459	0.775293	-0.165319	0.221669	1
FZD3	0.0275947	1.02798	0.0985414	0.280032	0.779453	-0.165585	0.220775	1
KRT81	-0.029264	0.97116	0.106194	-0.275571	0.782878	-0.237446	0.178918	1
TRIM29	0.0273889	1.02777	0.0995177	0.275216	0.78315	-0.167705	0.222483	1
VCAM1	-0.030179	0.970272	0.109766	-0.274939	0.783363	-0.245364	0.185006	0
DNAJB4	-0.0291135	0.971306	0.106082	-0.274443	0.783744	-0.237077	0.17885	1
CLDN1	-0.027921	0.972465	0.104997	-0.265921	0.7903	-0.233757	0.177915	1
PCOLCE	0.0266141	1.02697	0.103141	0.258035	0.79638	-0.175584	0.228812	1
PLK3	0.02631	1.02666	0.103183	0.254984	0.798735	-0.175969	0.228589	0
CDH1	0.0243327	1.02463	0.101042	0.240817	0.809697	-0.17375	0.222415	1
KRT17	0.0234702	1.02375	0.0985241	0.238218	0.811712	-0.169676	0.216616	1
SCCPDH	0.0233848	1.02366	0.0994106	0.235234	0.814027	-0.171499	0.218269	1
CDH11	0.023309	1.02358	0.102534	0.22733	0.820167	-0.177697	0.224315	1
DHX58	-0.0223267	0.977921	0.10009	-0.223066	0.823484	-0.218543	0.173889	0
POSTN	-0.0220253	0.978215	0.101245	-0.217545	0.827784	-0.220505	0.176455	1
IL4R	0.0211282	1.02135	0.101578	0.207999	0.83523	-0.178005	0.220261	1
TBX3	-0.020779	0.979435	0.101243	-0.205239	0.837385	-0.219255	0.177697	1
NEFM	-0.0219164	0.978322	0.107026	-0.204777	0.837747	-0.23173	0.187897	1
RASGRP3	-0.0212631	0.978961	0.105403	-0.201732	0.840126	-0.227894	0.185368	0
PLA2G7	0.0197657	1.01996	0.101222	0.19527	0.845182	-0.17867	0.218202	0
NR2F1	0.0189808	1.01916	0.0983405	0.193011	0.846951	-0.173805	0.211767	1
DSG3	0.0195443	1.01974	0.10143	0.192688	0.847203	-0.179298	0.218387	1
EPSTI1	-0.0199935	0.980205	0.103889	-0.19245	0.847389	-0.223657	0.18367	0
CST6	-0.018499	0.981671	0.101456	-0.182335	0.85532	-0.217394	0.180396	1
COPZ2	0.019053	1.01924	0.105201	0.18111	0.856281	-0.187182	0.225288	1
PCSK2	0.0173965	1.01755	0.0964218	0.180421	0.856822	-0.171628	0.206421	0
SPP1	-0.0182727	0.981893	0.106721	-0.171219	0.864052	-0.227488	0.190943	0
FAP	0.0174833	1.01764	0.102372	0.170783	0.864395	-0.183206	0.218172	1
OCLN	-0.0166664	0.983472	0.0992464	-0.167929	0.866639	-0.211228	0.177896	1
FSTL1	0.0159824	1.01611	0.100569	0.15892	0.873732	-0.181173	0.213138	1
ANKRD36	-0.0152909	0.984825	0.10156	-0.15056	0.880323	-0.214389	0.183807	0
TPM1	-0.0154073	0.984711	0.10252	-0.150287	0.880539	-0.216387	0.185572	1
TSPYL2	-0.0149851	0.985127	0.0998334	-0.150101	0.880685	-0.210698	0.180728	0
OLFML3	-0.0148536	0.985256	0.105873	-0.140296	0.888426	-0.222407	0.1927	1
LEPREL1	-0.0136292	0.986463	0.0998022	-0.136562	0.891377	-0.209281	0.182022	1
TNFRSF6B	0.0135686	1.01366	0.10123	0.134037	0.893373	-0.184882	0.212019	1
UNC93B1	-0.0135025	0.986588	0.102193	-0.132126	0.894884	-0.213842	0.186837	0
WWC1	-0.0121986	0.987875	0.0986969	-0.123597	0.901635	-0.205683	0.181286	1
KRT18	-0.0115353	0.988531	0.103539	-0.11141	0.911291	-0.214512	0.191442	1
CXCL10	-0.00992279	0.990126	0.101066	-0.0981816	0.921788	-0.208052	0.188206	0
FBN1	0.00966301	1.00971	0.0992516	0.0973587	0.922442	-0.184909	0.204235	1
ST14	-0.00981133	0.990237	0.102974	-0.0952801	0.924092	-0.21168	0.192057	1
PPM1K	0.00910334	1.00914	0.0998844	0.0911388	0.927382	-0.18671	0.204916	0
ZNF252P	0.00852034	1.00856	0.0976725	0.0872338	0.930486	-0.182956	0.199997	0
CADM3	-0.0078993	0.992132	0.102247	-0.0772567	0.938419	-0.208345	0.192546	0
FGFR2	-0.00866214	0.991375	0.115161	-0.0752179	0.940041	-0.234422	0.217098	1
CTGF	0.00696296	1.00699	0.103218	0.0674588	0.946216	-0.195385	0.209311	1
XDH	0.0050306	1.00504	0.09376	0.053654	0.957211	-0.178776	0.188837	1
CSRNP1	0.0058143	1.00583	0.110248	0.0527384	0.95794	-0.210315	0.221944	0
S100A8	-0.004856	0.995156	0.0983753	-0.049362	0.960631	-0.19771	0.187998	1
LGALS9	-0.00509872	0.994914	0.103758	-0.0491405	0.960807	-0.208505	0.198308	0
BST2	-0.00432168	0.995688	0.0980261	-0.0440871	0.964835	-0.196492	0.187848	0
ANK3	-0.0041439	0.995865	0.105067	-0.0394405	0.968539	-0.210117	0.201829	1
PTX3	-0.00262368	0.99738	0.103587	-0.0253283	0.979793	-0.205694	0.200447	1
CKMT1B	0.00251133	1.00251	0.100001	0.025113	0.979965	-0.193531	0.198553	1
CKMT1A	0.00225767	1.00226	0.101061	0.0223397	0.982177	-0.195862	0.200377	1
IFI30	0.00179189	1.00179	0.102777	0.0174347	0.98609	-0.199692	0.203276	1
SERTAD1	0.000790983	1.00079	0.100137	0.00789897	0.993698	-0.195518	0.1971	0
MRGPRX4	0.000407699	1.00041	0.101628	0.00401167	0.996799	-0.198824	0.199639	0
