# Supplementary material for: Superior breast cancer metastasis risk stratification using an epithelial-mesenchymal-amoeboid transition gene signature
Source: Breast Cancer Res. 2020 Jul 8;22:74. doi: 10.1186/s13058-020-01304-8 (PMC7341640; doi:10.1186/s13058-020-01304-8)
Supplement: Supplementary file 6 — Additional file 6: Table S5. A summary of the characteristics of the EMAT clusters obtained using lymph node-negative breast cancer patients from the METABRIC study. In this table, P stands for positive and N for negative. EMAT1 has the least similarity to hESC and is enriched in normal-like PAM50 subtype of breast cancer and has a good prognosis. EMAT2, the cluster with a relatively good prognosis, has little similarity to hESC, is enriched in Luminal A subtype and in ER-positive and PR-positive samples. EMAT3, the cluster with a relatively moderate prognosis, has a high degree of similarity to hESC, is enriched in Luminal B subtype and in ER-positive, PR-positive and HER2-negative samples. EMAT4, the cluster with the worst prognosis, shows the highest degree of similarity to hESC, is enriched in the basal-like subtype of breast cancer as well as ER-negative, PR-negative and HER2-negative samples. [file 13058_2020_1304_MOESM6_ESM.xlsx]

## Sheet: Sheet1
Cluster	Prognosis	hESC Similarity	PAM50 Enrichment	ER	PR	HER2
EMAT1	Good	Lowest	Normal-like	Mix	Mix	Mix
EMAT2	Good	Low	Luminal A	P	P	Mix
EMAT3	Moderate	High	Luminal B	P	P	N
EMAT4	Poor	Highest	Basal	N	N	N
