# Supplementary material for: Superior breast cancer metastasis risk stratification using an epithelial-mesenchymal-amoeboid transition gene signature
Source: Breast Cancer Res. 2020 Jul 8;22:74. doi: 10.1186/s13058-020-01304-8 (PMC7341640; doi:10.1186/s13058-020-01304-8)
Supplement: Supplementary file 7 — Additional file 7: Table S6. Univariable and multivariable Cox regression analysis for validation dataset samples from GSE11121 and NKI295. The table content is provided as a separate xlsx file. [file 13058_2020_1304_MOESM7_ESM.xlsx]

## Sheet: Analysis Summary
Lymph node negative patients from GSE11121 dataset
Characteristic	Univariable analysis			Multivariable analysis (Age, Size, Grade)			Multivariable analysis (Age, Size, Grade, IHC)			Multivariable analysis (Age, Size, Grade, PAM50)			Multivariable analysis (Age, Size, Grade, EMAT)
	n	P	HR (95%CI)	n	P	HR (95%CI)	n	P	HR (95%CI)	n	P	HR (95%CI)	n	P	HR (95%CI)
Age (Continuous)	200	0.3185	0.9866 (0.9610 - 1.0129)	200	0.7997	0.9964 (0.9688 - 1.0247)	200	0.9078	0.9983 (0.9701 - 1.0273)	198	0.798	0.9963 (0.9684 - 1.0250)	200	0.996	0.9999 (0.9716 - 1.0291)
Tumor Size*	200	0.391	1.2908 (0.7225 - 2.3059)	200	0.5151	1.2192 (0.6733 - 2.2076)	200	0.5756	1.1885 (0.6513 - 2.1688)	198	0.6152	1.1682 (0.6392 - 2.1350)	200	0.687	1.1344 (0.6162 - 2.0884)
Tumor Grade**	200	0.0014	2.4098 (1.4091 - 4.1211)	200	0.0036	2.3142 (1.3194 - 4.0593)	200	0.0225	2.0655 (1.1113 - 3.8388)	198	0.0722	1.9109 (0.9467 - 3.8573)	200	0.029	1.9483 (1.0738 - 3.5353)
IHC Status#	200	0.0185	1.3230 (1.0494 - 1.6680)				200	0.4063	1.1225 (0.8558 - 1.4724)
PAM50	198	0.0075	1.3528 (1.0852 - 1.6864)							198	0.3995	1.1284 (0.8531 - 1.4926)
EMAT Status##	200	0.0028	1.5886 (1.1740 - 2.1497)										200	0.0434	1.3809 (1.0112 - 1.8858)
* (0-2, 2-5, >5cm)
** (Low, Intermediate, High)
*** (Normal-like - "0", LumA - "1", LumB - "2", HER2 - "3", Basal-like - "4")
# (ER+HER2- "1", ER+HER2+ "2", ER-HER2+ "3", ER-HER2- "4")
## (EMAT1 "1", EMAT2 "2", EMAT3 "3", EMAT4 "4")
Lymph node negative patients from NKI295 dataset
Characteristic	Univariable analysis			Multivariate analysis (Age, Size, PAM50)			Multivariate analysis (Age, Size, EMAT)
	n	P	HR (95%CI)	n	P	HR (95%CI)	n	P	HR (95%CI)
Age (Continuous)	151	0.1258	0.9575 (0.9060 - 1.0120)	151	0.3931	0.9764 (0.9246 - 1.0311)	151	0.2226	0.9663 (0.9146 - 1.0208)
Tumor Size*	151	0.004	2.5461 (1.3516 - 4.7962)	151	0.0227	2.1248 (1.1148 - 4.0499)	151	0.0091	2.3492 (1.2400 - 4.4507)
Any Chemo	151	0.5928	1.4741 (0.3580 - 6.0693)
Any Hormonal	151	0.1325	2.4664 (0.7652 - 7.9495)
PAM50	151	0.0001	1.6776 (1.3018 - 2.1618)	151	0.0004	1.5877 (1.2332 - 2.0441)
EMAT Status##	151	0.0296	1.4280 (1.0376 - 1.9654)				151	0.0412	1.3855 (1.0147 - 1.8919)
* (<=2, >2cm)
*** (Normal-like - "0", LumA - "1", LumB - "2", HER2 - "3", Basal-like - "4")
## (EMAT1 "1", EMAT2 "2", EMAT3 "3", EMAT4 "4")
