# Supplementary material for: Superior breast cancer metastasis risk stratification using an epithelial-mesenchymal-amoeboid transition gene signature
Source: Breast Cancer Res. 2020 Jul 8;22:74. doi: 10.1186/s13058-020-01304-8 (PMC7341640; doi:10.1186/s13058-020-01304-8)
Supplement: Supplementary file 8 — Additional file 8: Table S7 Differential expression analysis of TFs for each EMAT cluster. The table content is provided as a separate xlsx file. The p-values were obtained using a two-sided t-test and were corrected for multiple hypothesis testing. [file 13058_2020_1304_MOESM8_ESM.xlsx]

## Sheet: Ranked_TFs_EMAT1
EMAT1 (ranked list)	pvalue	FDR	T-statistic		Ranked_list_underexpressed	Ranked_list_overexpressed
MNDA	5.41028e-57	7.23896e-54	17.8987		PPP1R13L	MNDA
IRF8	4.10093e-53	2.74352e-50	17.1116		CASZ1	IRF8
STAT4	2.47136e-42	1.10223e-39	14.8569		IRF6	STAT4
PRF1	7.24567e-42	2.42368e-39	14.7562		IFT172	PRF1
ZEB2	7.53632e-41	2.01672e-38	14.5361		ZNF692	ZEB2
CORO1A	2.28755e-38	5.10124e-36	13.9924		IRX3	CORO1A
LYL1	4.53424e-35	8.66688e-33	13.2543		BRD3	LYL1
SPI1	5.27363e-33	8.82014e-31	12.7811		TRIM28	SPI1
IRF1	8.28928e-33	1.23234e-30	12.7356		SREBF1	IRF1
ZNF831	3.2357e-32	4.32937e-30	12.5982		ZNF282	ZNF831
MAFB	1.50716e-30	1.83325e-28	12.2059		TFAP2A	MAFB
PRDM8	2.68731e-28	2.99635e-26	11.6648		ATXN2	PRDM8
BATF3	1.47668e-26	1.51984e-24	11.2362		JMJD4	BATF3
EOMES	9.24589e-25	8.83643e-23	10.7827		OVOL1	EOMES
BHLHE22	1.74202e-24	1.55388e-22	10.7122		ZNF142	BHLHE22
PPP1R13L	1.86888e-23	1.56285e-21	-10.4454		ERCC3	BCL11B
BCL11B	3.96478e-23	3.12051e-21	10.3599		PIAS3	MAFF
MAFF	4.94802e-23	3.67803e-21	10.3346		HES1	HOXD12
HOXD12	8.00945e-22	5.64034e-20	10.0134		ZNF76	RUNX3
RUNX3	3.05141e-21	2.0414e-19	9.85661		TAF6	ZFP36
ZFP36	1.33606e-20	8.51264e-19	9.68147		RNF141	POU2AF1
CASZ1	5.37969e-20	3.27183e-18	-9.51424		NR2F6	ETS1
POU2AF1	1.38344e-19	8.048e-18	9.39967		SMARCA4	IKZF3
ETS1	2.92436e-19	1.63033e-17	9.30816		SMARCC1	HLX
IKZF3	1.16771e-18	6.24961e-17	9.13719		ZNF165	FOXN2
HLX	1.19769e-17	6.1635e-16	8.84441		NCOA6	ERG
FOXN2	4.14717e-17	2.02609e-15	8.68528		MTA1	FOXO1
ERG	4.23995e-17	2.02609e-15	8.68242		SIX4	MSC
IRF6	3.03123e-16	1.39855e-14	-8.42583		LSR	NMI
FOXO1	7.53308e-16	3.35976e-14	8.30508		RASSF7	ZFP36L2
MSC	1.60848e-15	6.94239e-14	8.20345		TFAP4	STAT1
NMI	3.12491e-15	1.3066e-13	8.11368		TULP3	CEBPA
ZFP36L2	3.38909e-15	1.37412e-13	8.10266		IRX5	RB1
STAT1	4.4605e-15	1.75534e-13	8.06526		GTF2H4	JUNB
IFT172	7.28582e-15	2.78527e-13	-7.99814		ZNF605	ID3
CEBPA	9.86007e-15	3.65244e-13	7.95654		ZNF408	RELB
RB1	1.01002e-14	3.65244e-13	7.95322		SNAPC4	MEF2C
JUNB	2.43812e-14	8.58475e-13	7.83103		ERMP1	KLF2
ID3	4.74867e-14	1.62916e-12	7.73762		MXD3	FLI1
ZNF692	1.56436e-13	5.23279e-12	-7.56833		HMG20B	FHL1
RELB	1.70319e-13	5.55821e-12	7.55615		GTF3C1	ZBTB32
MEF2C	3.98114e-13	1.26828e-11	7.4336		MYB	ID2
KLF2	5.38112e-13	1.6744e-11	7.38972		TTLL5	MAX
IRX3	7.0418e-13	2.14135e-11	-7.35039		MFSD3	PHF11
FLI1	8.36001e-13	2.45629e-11	7.3252		ELF3	HHEX
FHL1	8.44464e-13	2.45629e-11	7.32372		SUPT16H	ZEB1
ZBTB32	9.62681e-13	2.74057e-11	7.30445		CNOT3	MEOX1
BRD3	1.05713e-12	2.94675e-11	-7.29065		ZNF20	IRF9
ID2	1.33536e-12	3.64634e-11	7.25612		ZNF133	CNPY3
TRIM28	1.7372e-12	4.64873e-11	-7.21709		FAM189B	ELF4
MAX	1.89384e-12	4.96854e-11	7.20424
SREBF1	2.4132e-12	6.20936e-11	-7.16808
ZNF282	4.13235e-12	1.04322e-10	-7.08729
PHF11	5.91569e-12	1.46578e-10	7.033
HHEX	7.87421e-12	1.91558e-10	6.98948
ZEB1	9.72684e-12	2.32402e-10	6.95719
TFAP2A	1.63416e-11	3.83598e-10	-6.87737
ATXN2	1.72762e-11	3.98543e-10	-6.86877
JMJD4	1.83025e-11	4.15064e-10	-6.85984
OVOL1	1.94054e-11	4.3274e-10	-6.85077
ZNF142	2.11964e-11	4.64932e-10	-6.83708
ERCC3	2.66174e-11	5.67515e-10	-6.80164
MEOX1	2.67215e-11	5.67515e-10	6.80103
IRF9	2.93541e-11	6.13684e-10	6.78636
PIAS3	3.70035e-11	7.61702e-10	-6.75011
CNPY3	4.2271e-11	8.56949e-10	6.7292
HES1	5.19869e-11	1.03819e-09	-6.69659
ZNF76	5.45862e-11	1.07406e-09	-6.68888
ELF4	5.88141e-11	1.14048e-09	6.67708
OPTN	6.0701e-11	1.16026e-09	6.67208
TAF6	7.38188e-11	1.38416e-09	-6.64103
RNF141	7.44837e-11	1.38416e-09	-6.63961
NR2F6	8.01583e-11	1.4692e-09	-6.62792
SMARCA4	1.58024e-10	2.85725e-09	-6.51911
SMARCC1	1.73074e-10	3.08764e-09	-6.50441
ZNF165	1.89027e-10	3.32787e-09	-6.49014
TSC22D3	2.36683e-10	4.11276e-09	6.45363
NCOA6	2.69244e-10	4.61856e-09	-6.43263
MTA1	3.24203e-10	5.49093e-09	-6.40225
EBF1	3.35458e-10	5.61054e-09	6.39666
SIX4	3.66167e-10	6.04854e-09	-6.38229
LSR	4.58572e-10	7.48255e-09	-6.34524
PBX4	5.05571e-10	8.15005e-09	6.32912
KLF10	6.88056e-10	1.09598e-08	6.27799
FOS	8.26721e-10	1.28777e-08	6.24736
RASSF7	8.27716e-10	1.28777e-08	-6.24716
TFAP4	8.73502e-10	1.34339e-08	-6.23816
ELK3	1.08543e-09	1.65035e-08	6.20172
TULP3	1.12589e-09	1.69262e-08	-6.19556
NR4A1	1.1939e-09	1.77493e-08	6.18568
CREG1	1.30591e-09	1.92012e-08	6.17056
MEOX2	1.9794e-09	2.87873e-08	6.09999
IRX5	2.18854e-09	3.14867e-08	-6.08285
MITF	2.32186e-09	3.30495e-08	6.07274
GTF2H4	2.48473e-09	3.49955e-08	-6.06113
STAT5A	2.58536e-09	3.60334e-08	6.05432
EGR1	2.74314e-09	3.78383e-08	6.04415
ZNF605	2.95417e-09	4.03335e-08	-6.03141
ZNF408	3.1593e-09	4.26984e-08	-6.01985
FOSB	3.34177e-09	4.47129e-08	6.01016
LDB2	3.62008e-09	4.79571e-08	5.99634
SNAPC4	4.19732e-09	5.50589e-08	-5.97071
NFKB1	4.76399e-09	6.18856e-08	5.9487
ERMP1	5.00621e-09	6.44068e-08	-5.94007
TCF4	5.16886e-09	6.5866e-08	5.93449
TOX	5.46499e-09	6.89826e-08	5.92477
MXD3	6.61858e-09	8.27632e-08	-5.89124
HMG20B	7.77505e-09	9.63242e-08	-5.86293
GTF3C1	8.59751e-09	1.05536e-07	-5.84519
MYB	1.20982e-08	1.47158e-07	-5.78459
TTLL5	1.41306e-08	1.70331e-07	-5.75687
MFSD3	2.03012e-08	2.42527e-07	-5.69174
AHR	2.22756e-08	2.63759e-07	5.67496
ETS2	3.14682e-08	3.68221e-07	5.61212
ELF3	3.16483e-08	3.68221e-07	-5.61108
TBX15	3.54167e-08	4.08513e-07	5.59048
SUPT16H	3.92398e-08	4.46889e-07	-5.57166
NR3C1	3.94117e-08	4.46889e-07	5.57086
CNOT3	4.19293e-08	4.7144e-07	-5.55946
ZNF20	4.64739e-08	5.18184e-07	-5.54048
NR1H3	5.16689e-08	5.71347e-07	5.52088
HMGN2	5.54038e-08	6.07626e-07	5.50793
ZNF133	5.6732e-08	6.17134e-07	-5.50353
SNAI3	6.8302e-08	7.37001e-07	5.46896
FAM189B	7.38779e-08	7.90789e-07	-5.45429
SNAI2	8.14901e-08	8.65347e-07	5.43591
KLF4	9.31728e-08	9.81615e-07	5.41071
DEAF1	1.06741e-07	1.11578e-06	-5.38504
SMYD5	1.14417e-07	1.18674e-06	-5.37189
MNT	1.16177e-07	1.19573e-06	-5.369
SRCAP	1.28514e-07	1.31261e-06	-5.34983
PRDM1	1.34744e-07	1.36582e-06	5.34081
RNF41	1.4598e-07	1.46858e-06	-5.32554
ZNF251	1.577e-07	1.57465e-06	-5.31077
SOX18	1.64876e-07	1.6341e-06	5.30225
POU2F2	1.75748e-07	1.72905e-06	5.28999
ZNF629	2.11379e-07	2.06442e-06	-5.25444
GTF3C2	2.23947e-07	2.17131e-06	-5.24327
NCOR2	2.74461e-07	2.64194e-06	-5.20379
ZNF236	3.22972e-07	3.08669e-06	-5.17201
IRX2	3.25747e-07	3.09113e-06	-5.17034
SETDB1	3.6203e-07	3.41124e-06	-5.14962
ELF1	3.93632e-07	3.68307e-06	5.13316
SALL4	4.10912e-07	3.81154e-06	-5.12469
KLF9	4.1306e-07	3.81154e-06	5.12366
HSF4	4.26798e-07	3.91134e-06	-5.1172
MYCBP	4.74787e-07	4.32153e-06	-5.09612
DEPDC7	5.222e-07	4.72097e-06	5.07722
LITAF	5.26213e-07	4.72532e-06	5.0757
TBC1D10B	5.83305e-07	5.20308e-06	-5.05518
ZNF473	6.00338e-07	5.31956e-06	-5.04943
EMX2	6.81751e-07	6.00121e-06	5.02397
EPAS1	6.95804e-07	6.08488e-06	5.01987
PHC1	7.10046e-07	6.1691e-06	-5.01581
IRF4	7.32022e-07	6.31901e-06	5.00968
BTBD3	7.53037e-07	6.45874e-06	-5.00398
TAF4	7.887e-07	6.72153e-06	-4.99466
RORC	8.05387e-07	6.8203e-06	-4.99044
NR5A2	8.56326e-07	7.20606e-06	4.97805
TBPL1	9.3896e-07	7.85205e-06	4.9594
SOX17	9.94311e-07	8.26328e-06	4.94777
MICALL1	1.07906e-06	8.91222e-06	-4.93112
PRR7	1.10054e-06	9.03384e-06	-4.9271
JUN	1.15389e-06	9.41405e-06	4.91744
SIN3B	1.39048e-06	1.12756e-05	-4.87921
GTF3C3	1.50322e-06	1.21163e-05	-4.86315
CHD4	1.63131e-06	1.307e-05	-4.84626
SOX4	1.65486e-06	1.31798e-05	-4.8433
ZNF630	1.73589e-06	1.37433e-05	-4.83339
CHD6	1.77588e-06	1.39772e-05	-4.82867
ATF3	1.82357e-06	1.42686e-05	4.82317
ARNTL	1.93517e-06	1.50538e-05	4.81082
TFAP2C	2.01262e-06	1.55658e-05	-4.80265
UBP1	2.14819e-06	1.65189e-05	-4.78904
GRHL1	2.17868e-06	1.66575e-05	-4.7861
ZNF271	2.33671e-06	1.76976e-05	-4.77144
MEIS3	2.34116e-06	1.76976e-05	-4.77104
GTF3C5	2.45322e-06	1.84405e-05	-4.76123
ZNF319	2.47146e-06	1.84738e-05	4.75968
SSRP1	2.65857e-06	1.97621e-05	-4.74433
ETV7	2.75079e-06	2.03346e-05	4.73714
CSRP1	2.80958e-06	2.0655e-05	-4.73268
YBX2	2.87417e-06	2.10145e-05	-4.72788
ADNP	3.0979e-06	2.25271e-05	-4.71203
ZNF136	3.32285e-06	2.40323e-05	4.69716
ZNF248	3.86189e-06	2.77807e-05	-4.66513
ZFPL1	3.91639e-06	2.80221e-05	-4.66214
LHX6	4.0929e-06	2.91292e-05	4.65271
ZNF264	4.20999e-06	2.98041e-05	-4.64666
ZNF212	4.44943e-06	3.13333e-05	-4.63479
PAXIP1	4.99427e-06	3.4986e-05	-4.60992
MED6	5.16432e-06	3.59888e-05	4.60269
TRIP13	5.21561e-06	3.6158e-05	-4.60055
CBX8	6.21831e-06	4.28871e-05	-4.5624
ZNF148	6.42947e-06	4.41161e-05	-4.55513
MYBBP1A	6.67339e-06	4.55561e-05	-4.547
ZNF324	7.63686e-06	5.18686e-05	-4.51748
NFATC3	7.7799e-06	5.25733e-05	4.5134
SUPT5H	8.17508e-06	5.49001e-05	-4.5025
FOXM1	8.20629e-06	5.49001e-05	-4.50166
ZNF80	9.16569e-06	6.10134e-05	4.47726
NFRKB	9.65421e-06	6.39472e-05	-4.46576
YBX1	9.77927e-06	6.44565e-05	4.4629
BACH2	1.03767e-05	6.80591e-05	4.44973
TAF12	1.05338e-05	6.87526e-05	4.44639
WDR45B	1.24219e-05	8.06819e-05	-4.40957
GLI3	1.26022e-05	8.14576e-05	-4.40634
CHD1L	1.28179e-05	8.24536e-05	-4.40253
RERE	1.45624e-05	9.32274e-05	-4.37381
ZNF706	1.55234e-05	9.89061e-05	-4.35937
KDM5C	1.62041e-05	0.000102738	-4.34965
SOX13	1.62784e-05	0.000102738	-4.34861
ZXDC	1.73021e-05	0.000108686	-4.33476
RNF13	1.76698e-05	0.000110478	4.32998
HEY2	1.79394e-05	0.000111642	-4.32653
ETV4	1.80916e-05	0.000112068	-4.32461
PSIP1	1.92637e-05	0.000118778	4.31028
E2F4	1.96625e-05	0.000120681	4.3056
ZNF219	2.05261e-05	0.000125406	-4.29576
FOXD4	2.08223e-05	0.000126637	-4.29247
PPARG	2.09635e-05	0.000126919	4.29092
FEM1A	2.10894e-05	0.000127107	-4.28955
ADPGK	2.20259e-05	0.000132155	4.27957
PML	2.34576e-05	0.000140117	4.26507
DR1	2.86134e-05	0.000170154	4.21906
TAF6L	2.93385e-05	0.000173694	-4.21323
PREB	2.95897e-05	0.00017441	-4.21124
SNAPC2	3.09373e-05	0.000181553	-4.20085
VPS72	3.22334e-05	0.000188333	-4.19126
SPDEF	3.5897e-05	0.000208827	-4.166
ZNF30	3.6237e-05	0.000209892	-4.16379
ATN1	3.80587e-05	0.000219494	-4.15223
NFE2L2	3.83156e-05	0.000220027	4.15064
BNC2	3.87089e-05	0.000221336	4.14823
PRDM10	3.92452e-05	0.000221971	-4.14499
KLF6	3.92594e-05	0.000221971	4.1449
CDX1	3.93178e-05	0.000221971	4.14455
TRIM3	3.94891e-05	0.000222002	-4.14352
MED12	4.01213e-05	0.000224612	-4.13977
RFX1	4.03379e-05	0.000224884	-4.13849
MAML3	4.16361e-05	0.000231158	-4.131
ZNF646	4.36795e-05	0.000241501	-4.11963
ZFPM2	4.44173e-05	0.000244569	4.11565
TSHZ2	4.6996e-05	0.000256981	4.10222
ZNF205	4.70555e-05	0.000256981	-4.10192
MSX2	4.79042e-05	0.000259561	-4.09766
RXRA	4.79159e-05	0.000259561	-4.0976
MTF1	4.87339e-05	0.000262927	-4.09356
RBBP9	5.20713e-05	0.000279805	-4.07772
BANP	5.41823e-05	0.000289984	-4.0682
HES4	5.49598e-05	0.000292973	-4.06478
ZNF180	5.70364e-05	0.000302836	-4.05586
HIC1	5.74951e-05	0.00030334	4.05393
SART3	5.75847e-05	0.00030334	-4.05356
ZNF239	5.82188e-05	0.000305478	-4.05092
ZFHX2	5.9134e-05	0.000309067	-4.04716
TFEB	6.11185e-05	0.000318197	4.0392
ZNF213	7.04435e-05	0.000365324	-4.00479
ZNF318	7.66222e-05	0.000395832	-3.9843
IRF5	7.85503e-05	0.000404232	3.97822
ZNF444	7.90291e-05	0.000405138	-3.97674
ZMYM4	7.98456e-05	0.000407761	-3.97422
MORF4L1	8.22556e-05	0.000418472	3.96694
UBR4	8.43762e-05	0.000427634	-3.96069
NFIL3	8.95809e-05	0.000452299	3.94598
TSHZ3	9.21374e-05	0.000463458	3.93904
ZNF23	9.44202e-05	0.000473162	-3.933
ZNF232	9.73898e-05	0.000486222	-3.92535
ZNF16	9.90139e-05	0.000492493	-3.92125
SIX5	0.000101406	0.000502522	-3.91534
ESR2	0.000106942	0.000527999	3.90215
FAM20C	0.00010939	0.000538103	3.89651
TRIM24	0.000110119	0.000539706	-3.89486
SMARCAD1	0.000114747	0.000560334	-3.8846
EP400	0.000116919	0.000568864	-3.87992
FHL5	0.000118301	0.000573503	3.87698
HIF1A	0.000122196	0.000590192	3.86887
ZNF7	0.000122626	0.000590192	-3.868
GTF2E2	0.000124114	0.000595213	3.86497
HOXC9	0.000129893	0.000620705	-3.85355
PKNOX1	0.000131789	0.000627522	-3.84991
ILF2	0.000133886	0.000635246	-3.84594
PRDM4	0.000143	0.000676092	-3.82933
BRPF3	0.000146877	0.000691977	-3.82257
CRIP2	0.000148911	0.000697925	-3.81909
ID1	0.000149183	0.000697925	3.81863
KLF13	0.000152158	0.000709365	3.81363
ARID5B	0.000164639	0.000764885	3.7936
SAMD4B	0.000168156	0.000778521	-3.78821
IRF2	0.000176324	0.000813524	3.77611
ARNT2	0.000178615	0.000821263	-3.77281
ZFAND3	0.000179946	0.000824548	-3.77091
RREB1	0.00018809	0.000856082	-3.75957
TFCP2	0.000188108	0.000856082	-3.75954
BAP1	0.000190125	0.000862329	-3.7568
METTL3	0.000194696	0.00088008	-3.7507
TWIST1	0.000195573	0.000881068	3.74955
SOX9	0.000197732	0.000887804	-3.74672
ATF1	0.000198892	0.000890024	3.74522
ZFX	0.000208471	0.000929781	-3.73309
NFKBIL1	0.000217005	0.000964626	-3.72273
TRPS1	0.000218313	0.000967228	-3.72117
TULP4	0.000225533	0.000995916	-3.71274
CIR1	0.000236695	0.00104177	3.7002
NFIC	0.000237942	0.00104383	-3.69884
ZBTB43	0.000242913	0.00106215	-3.69345
LAS1L	0.00025238	0.00109995	-3.68349
BLOC1S1	0.000275945	0.00119875	3.66013
DMTF1	0.000283963	0.00122959	-3.6526
BRD2	0.00029009	0.00125207	-3.64699
HMGXB3	0.000293068	0.00126085	-3.6443
SMARCC2	0.000297737	0.00127683	-3.64013
RING1	0.000315528	0.00134881	-3.62481
ZNF202	0.000316704	0.00134952	-3.62382
TEAD3	0.000321431	0.00136532	-3.6199
SP4	0.000330147	0.0013979	3.61281
HR	0.000345845	0.00145975	-3.60047
POU2F3	0.000363856	0.00152636	-3.58694
BARX2	0.000363908	0.00152636	-3.5869
HOXD1	0.0003659	0.00152992	3.58544
RNF103	0.000375886	0.00156678	-3.57825
DLX3	0.000383942	0.00159539	-3.57257
BRD1	0.000388291	0.00160846	-3.56956
LZTR1	0.000394814	0.00162973	-3.56509
TNFRSF11B	0.00039598	0.00162973	3.5643
KLHL21	0.00039708	0.00162973	-3.56355
NCOA4	0.000405563	0.00165946	3.55788
SCML1	0.000420671	0.00171603	3.54804
CBX4	0.00042837	0.00174212	-3.54315
RRN3	0.000431389	0.00174909	-3.54125
HCFC2	0.000439387	0.00177613	3.5363
TONSL	0.000449075	0.00180983	-3.5304
MGAT5	0.000458345	0.00184164	-3.52487
PMF1	0.000473693	0.00189761	-3.51594
TAF7	0.000490361	0.00195851	3.50654
L3MBTL1	0.000493683	0.00196592	-3.50471
MLLT1	0.000496849	0.00197265	-3.50297
TBX3	0.000506175	0.00200374	-3.4979
MYT1	0.000508777	0.00200809	-3.4965
ZBTB17	0.000524044	0.00206227	-3.48843
GTF2B	0.000527476	0.00206969	3.48665
PRRX1	0.000565965	0.00221421	3.46735
KIAA0040	0.000574399	0.00223546	-3.46329
ZSCAN9	0.000575059	0.00223546	-3.46298
NR6A1	0.000576408	0.00223546	-3.46233
ZNF195	0.000579059	0.00223925	-3.46107
HLTF	0.000581105	0.00224069	-3.4601
SIX1	0.000583264	0.00224255	-3.45908
TAF15	0.000586475	0.00224844	-3.45757
ZFPM1	0.000606507	0.00231859	-3.44831
BRPF1	0.000615511	0.00234339	-3.44425
GATA3	0.000616498	0.00234339	-3.4438
ETV5	0.000634627	0.00240547	3.43579
LEF1	0.00063987	0.00241849	3.43351
PFDN5	0.000649407	0.00244763	3.42942
PRRX2	0.000702565	0.00264054	3.40755
ZNF135	0.000733239	0.00274811	-3.39563
TFB2M	0.000738998	0.00276169	-3.39344
ATF6	0.000740992	0.00276169	3.39269
ZKSCAN4	0.000748045	0.00278024	3.39004
HESX1	0.000753175	0.00278593	3.38813
TIMELESS	0.000753741	0.00278593	-3.38792
LARP1	0.000764923	0.00281947	-3.38379
ZNF79	0.000867738	0.00318965	-3.34829
CEBPD	0.000872058	0.00319675	3.34689
ZNF35	0.000875757	0.00320154	-3.34569
ZNF691	0.00095041	0.00346498	-3.32248
EZH2	0.000955481	0.003474	-3.32097
SOX11	0.000989456	0.00358778	-3.31101
SUPT20H	0.00103557	0.00374485	-3.29799
KAT2A	0.00104029	0.00375037	-3.29669
OLIG3	0.0010427	0.00375037	-3.29602
ETV3	0.00110909	0.00397843	-3.27831
RNF115	0.00112332	0.00401071	-3.27464
ZNF143	0.00112408	0.00401071	3.27444
NR4A3	0.00113761	0.00404821	3.27099
ZBTB40	0.001145	0.00406368	-3.26913
ZFAND6	0.00116244	0.00411467	3.26476
ZNF263	0.00116598	0.00411632	-3.26389
DMRT2	0.00118651	0.00417001	3.25884
TSC22D2	0.00118742	0.00417001	-3.25862
CAND1	0.001219	0.00426968	-3.25102
CIC	0.00123194	0.00430375	-3.24796
BATF	0.00135607	0.00472506	3.22003
OTX1	0.00139591	0.00485122	-3.21156
FOXF1	0.0014097	0.00488648	3.20868
TRIP6	0.00145268	0.00502243	-3.19988
ZHX3	0.00147457	0.00508499	-3.19548
ZDHHC1	0.00148574	0.00511033	-3.19327
ZNF221	0.0015011	0.00514056	-3.19024
SAP30BP	0.00150221	0.00514056	-3.19002
PHRF1	0.00151717	0.0051785	-3.18711
ZNF83	0.00152194	0.00518157	-3.18618
NFKBIA	0.00159866	0.00542897	3.17166
ZNF415	0.00164133	0.00555973	-3.16387
NFAT5	0.00168749	0.00570168	-3.15564
AR	0.00172528	0.00581469	-3.14906
CNBP	0.00173853	0.0058446	3.14678
KLF8	0.00175573	0.00588762	-3.14385
DACH1	0.00183619	0.00613274	-3.13048
NFE2L3	0.00184106	0.00613274	3.12969
TCFL5	0.00184257	0.00613274	-3.12944
ZBTB38	0.00193761	0.00643306	3.11437
POU3F1	0.00197981	0.00655688	3.1079
ZNF613	0.00200413	0.00662104	-3.10423
TRIP4	0.00204489	0.00673908	3.09816
ZNF593	0.00205397	0.00675236	-3.09683
PLAGL1	0.0020932	0.00686446	3.09112
MIEF1	0.00212252	0.00694359	-3.08691
ZNF185	0.00216197	0.00705541	-3.08134
HEYL	0.00231846	0.00754768	-3.06012
IRF7	0.0023325	0.00757496	3.05828
PCGF2	0.00234657	0.00760222	-3.05644
PRDM2	0.00241864	0.00781063	-3.04721
KLHL5	0.00242258	0.00781063	3.04671
CEBPG	0.00253296	0.00811614	-3.03307
TBX18	0.00253717	0.00811614	3.03256
ATF5	0.00253749	0.00811614	3.03252
HOXC13	0.0025416	0.00811614	-3.03202
LRRC14	0.00260954	0.00831324	-3.02392
ZBTB25	0.00262028	0.00832762	3.02266
HOXC10	0.00271227	0.00859955	-3.01203
OSR1	0.00274475	0.00866345	3.00835
ZNF160	0.00274806	0.00866345	-3.00798
PATZ1	0.00275184	0.00866345	-3.00755
NR2C2	0.00276569	0.00868661	-3.006
ZNF672	0.0027861	0.00873023	-3.00373
ESR1	0.0028122	0.0087914	-3.00085
RNF10	0.00291352	0.00908692	-2.98988
SUPT6H	0.00299303	0.00929266	-2.98151
SIM2	0.00299338	0.00929266	-2.98147
TSC22D1	0.00300817	0.00931697	2.97994
VEZF1	0.00306082	0.00945815	-2.97453
ZNF682	0.0030933	0.00953649	-2.97124
MNAT1	0.00316261	0.00972776	-2.96432
TP73	0.00327076	0.0100367	-2.95379
ZDHHC17	0.00327805	0.0100367	2.9531
EGR3	0.00329783	0.0100742	2.95121
HDAC1	0.00337662	0.0102914	-2.9438
BAZ1B	0.00339979	0.0103385	-2.94164
CBX7	0.0034213	0.0103803	2.93966
MEF2A	0.00353637	0.0107051	2.92923
TTLL4	0.00359368	0.010854	-2.92416
SMAD3	0.00370901	0.0111772	-2.91416
SALL2	0.00389564	0.0117122	-2.89856
RIMS3	0.00390408	0.0117122	-2.89787
ZNF140	0.0040444	0.0121061	-2.88661
NKRF	0.00407896	0.0121823	-2.88389
TADA3	0.00413366	0.0123181	-2.87963
ZFHX4	0.00415619	0.0123577	2.87789
ZFP69B	0.00430821	0.0127813	-2.86637
CNOT8	0.00438348	0.0129759	2.8608
PBX3	0.00468091	0.0138257	2.83961
ZIC2	0.00471789	0.0139043	-2.83707
IER2	0.00482742	0.0141958	2.82962
CEBPE	0.00490677	0.0143975	2.82433
FOXA1	0.00528667	0.0154783	-2.8
BAZ2B	0.00540136	0.0157795	-2.79296
FOXQ1	0.00542023	0.0158002	-2.79182
DLX1	0.00544659	0.0158425	-2.79023
RBL2	0.00547383	0.0158872	2.78859
TRIM38	0.00565965	0.0163909	2.7776
CREB5	0.00569501	0.0164577	2.77555
NPAS1	0.00573479	0.016537	-2.77326
RUNX1T1	0.00589662	0.016967	2.76406
NPAS2	0.00601958	0.0172837	-2.75723
ZNF33B	0.00603723	0.0172972	-2.75626
ZBTB39	0.00615749	0.0176041	-2.74971
NR2E1	0.00617405	0.0176138	-2.74882
HES5	0.00620288	0.0176584	-2.74727
ARHGAP35	0.00626691	0.0178028	-2.74385
AFF3	0.00650534	0.018441	-2.73141
RNF113A	0.00654636	0.018518	2.7293
ZNF354A	0.00684407	0.0193193	-2.71441
EHF	0.00686165	0.0193282	-2.71355
SATB2	0.00704308	0.0197976	-2.70477
ZNF268	0.0072234	0.0202619	-2.69625
HOXB2	0.00728852	0.0204018	2.69322
ZFP91	0.00736418	0.0205705	-2.68973
ATF2	0.00740911	0.0206529	2.68768
HMBOX1	0.00767578	0.0213518	-2.67569
PLAGL2	0.00770383	0.0213853	-2.67445
BCL11A	0.00772524	0.0214003	2.67351
HOPX	0.00779909	0.0215603	2.67027
RNF144A	0.00786127	0.0216874	2.66757
NAB2	0.00790288	0.0217573	-2.66578
PACS2	0.00804664	0.0221076	-2.65963
ARID1B	0.00813582	0.0223068	-2.65587
TRIM62	0.00815689	0.0223188	-2.65498
POU2F1	0.00837708	0.0228483	-2.64587
KLF1	0.00838452	0.0228483	-2.64557
VAX2	0.00853028	0.0231982	-2.63966
KLF12	0.00859404	0.0233242	2.6371
ATRX	0.00887912	0.0240491	2.62587
FOXK2	0.00892822	0.0241332	-2.62397
HES2	0.00897051	0.0241987	-2.62234
E2F2	0.00904099	0.0243397	-2.61964
STAT2	0.00907832	0.0243911	2.61821
TPRXL	0.00914393	0.0245182	-2.61573
HMGA2	0.00919526	0.0246065	-2.61379
ONECUT2	0.00922863	0.0246465	-2.61254
ZXDB	0.00926478	0.0246938	-2.61118
MED7	0.00944435	0.0251223	2.60453
TCF12	0.00972308	0.0258125	2.59442
VGLL1	0.00974803	0.0258274	-2.59353
SND1	0.00992744	0.0262508	-2.58718
POU3F4	0.00997993	0.0263376	-2.58534
ZNF174	0.0104314	0.0274748	-2.56986
REL	0.0105769	0.0278033	2.565
ST18	0.0108689	0.0285149	2.55542
HOMEZ	0.0112672	0.0294794	-2.54273
MED24	0.0113018	0.0294794	-2.54164
ZNF24	0.0113027	0.0294794	-2.54161
ZNF277	0.0114524	0.029812	2.53695
PRDM12	0.0114947	0.0298639	-2.53565
TCERG1	0.011584	0.0300377	-2.5329
HOXC6	0.0116951	0.030267	-2.52952
ZNF552	0.0119645	0.0308761	-2.52142
ZNF250	0.0119766	0.0308761	-2.52106
ZNF22	0.0121791	0.0313379	2.51509
GLI1	0.0124082	0.031866	-2.50844
ZNF559	0.0125998	0.032296	2.50296
SMAD7	0.0127387	0.0325897	2.49903
TAF1C	0.0128304	0.0327378	-2.49646
CEBPZ	0.0128456	0.0327378	-2.49603
ZNF273	0.0132594	0.0337284	-2.48464
RUNX2	0.0134112	0.0339415	2.48054
VSX1	0.0134113	0.0339415	2.48053
GABPA	0.0134407	0.0339415	2.47974
ZNF430	0.0134447	0.0339415	2.47964
MAZ	0.0135494	0.0341413	-2.47684
PRDM15	0.0138063	0.0346827	-2.47005
TFDP2	0.013816	0.0346827	-2.4698
TCF20	0.013885	0.0347905	-2.46799
SNAPC5	0.0139279	0.0348327	2.46688
SEBOX	0.0141728	0.0353791	-2.46056
FOSL1	0.0144857	0.036093	-2.45263
GTF2F2	0.0148141	0.0368425	2.44446
RBPJ	0.0150477	0.0373541	2.43875
ESRRA	0.0153584	0.0380548	-2.43128
MIXL1	0.0154175	0.0381306	2.42987
CHD2	0.0159444	0.0393609	2.41753
ZMYND11	0.0160871	0.0396399	-2.41426
ZMYM3	0.0161523	0.0397274	2.41277
MIS18BP1	0.016197	0.0397643	2.41175
KLF11	0.0163673	0.0401089	2.40789
DENND4A	0.016659	0.040749	2.40137
KMT2A	0.0168243	0.0410559	-2.39771
GTF2H3	0.0168458	0.0410559	2.39724
NRIP1	0.016981	0.04131	-2.39428
STAT6	0.017486	0.0424016	2.3834
MEF2D	0.0175396	0.0424016	-2.38226
TAF2	0.0175509	0.0424016	-2.38202
LTN1	0.0175564	0.0424016	-2.3819
ASH1L	0.0176108	0.0424562	-2.38075
MED23	0.0176589	0.0424956	-2.37974
HIC2	0.0179429	0.0430362	2.37379
ZNF26	0.0179478	0.0430362	-2.37369
REV3L	0.0180155	0.0431213	2.37228
SIX3	0.0181393	0.04334	-2.36973
TBP	0.01825	0.0435267	-2.36745
EN2	0.0185371	0.0441329	-2.36161
ZNF416	0.0185957	0.0441495	-2.36043
ZSCAN2	0.0186101	0.0441495	-2.36014
PAX2	0.0194088	0.0459627	-2.34435
ESRRG	0.0195545	0.046226	-2.34153
HNF4A	0.0197721	0.046658	-2.33736
ZKSCAN3	0.0199087	0.0468975	-2.33476
TAF9	0.0202038	0.0475092	2.32919
ZNF91	0.0204169	0.047926	-2.32521
E4F1	0.0209356	0.0490575	-2.31569
NFIX	0.0210498	0.0492388	-2.31362
ZNF138	0.0216393	0.050493	-2.30309
GATA4	0.0216614	0.050493	-2.3027
MECP2	0.0218256	0.0507872	-2.29982
GTF2A2	0.0222998	0.0518006	2.29159
MED15	0.0235197	0.0545396	-2.2711
BACH1	0.0239609	0.0554666	2.26392
MLLT10	0.024429	0.0564462	-2.25642
CDR2	0.0244684	0.0564462	2.2558
RFX5	0.0247035	0.0568902	2.25209
ZFHX3	0.0250936	0.0576894	-2.24599
CDK7	0.0270913	0.0621752	-2.21602
PER2	0.0272569	0.0624482	-2.21362
MED27	0.027602	0.0631308	2.20867
TCF7	0.0279363	0.0637863	2.20392
RNF24	0.0284389	0.0648232	-2.19687
CASK	0.0285027	0.0648583	-2.19598
HOXA1	0.0292431	0.0664301	-2.18581
RAX	0.0294174	0.0667128	-2.18344
SLC25A40	0.0296176	0.067053	2.18075
SIAH2	0.0297152	0.0671603	-2.17944
AFF2	0.0298467	0.0673438	2.17768
MLLT4	0.029947	0.0674565	-2.17634
TRIM26	0.0303176	0.0681763	-2.17143
MAF	0.0304305	0.0683154	2.16995
PHF3	0.0306256	0.0686383	2.16739
CELF3	0.0308452	0.0690148	-2.16453
ARID3B	0.0309638	0.0691647	2.163
TRIM27	0.0311282	0.0694158	-2.16088
HOXD3	0.0314125	0.0699333	-2.15723
PROX1	0.0315225	0.0700616	2.15583
ZNF3	0.0320861	0.071196	-2.1487
FOXE3	0.0324561	0.0718708	-2.14408
NR2F1	0.0324976	0.0718708	2.14357
SMARCE1	0.0328479	0.0725256	-2.13924
SIX6	0.0339678	0.0748747	2.12567
HOXB1	0.0343323	0.0755535	2.12134
ATOH1	0.0363669	0.0798998	2.09784
NKX2-5	0.0367176	0.080538	-2.0939
NFKB2	0.0381	0.0834333	2.0787
MNX1	0.0386823	0.0845702	-2.07243
HDAC2	0.0390185	0.0851019	-2.06885
TAF1B	0.0390527	0.0851019	-2.06849
ZNF182	0.0392297	0.0853486	-2.06661
SMARCB1	0.0394654	0.0857218	-2.06413
CEBPB	0.0402806	0.0873	2.05564
NCOA1	0.0403224	0.0873	-2.05521
PAX7	0.0413147	0.0893039	2.04507
SUV420H1	0.0419676	0.0905687	-2.03852
HES6	0.0424239	0.091406	-2.03399
ZMYM5	0.0428993	0.0922817	2.02931
LMO7	0.0434295	0.0932724	-2.02414
LMO4	0.0440533	0.094328	2.01814
CREBBP	0.044062	0.094328	-2.01805
KCNIP3	0.0447345	0.0955459	-2.01166
NR4A2	0.0447737	0.0955459	2.01129
GBX2	0.0452256	0.0963508	-2.00704
PRICKLE3	0.045295	0.0963508	-2.00639
E2F1	0.045525	0.0966863	-2.00424
FOXP1	0.0466129	0.0988401	-1.99422
USF1	0.0468273	0.0991375	1.99226
INSM1	0.0474466	0.10029	-1.98666
RORA	0.0477714	0.100817	1.98375
TBX20	0.0498328	0.105002	-1.96565
DDIT3	0.0502419	0.105698	1.96213
PAX9	0.0505154	0.106106	-1.95979
BHLHE40	0.0513364	0.10745	-1.95284
NR2E3	0.0513834	0.10745	-1.95244
DRAP1	0.0513961	0.10745	-1.95234
TEAD4	0.0518556	0.108241	-1.94849
TCF19	0.0522269	0.108847	-1.9454
TNRC6A	0.0524107	0.10906	-1.94388
TBX6	0.0526141	0.109313	-1.9422
KDM3B	0.0541131	0.112253	-1.92999
DLX2	0.0547097	0.113315	-1.92521
BRF1	0.0561712	0.116162	-1.91368
HOXD8	0.056889	0.117465	1.9081
ZSCAN21	0.0587575	0.121136	-1.89387
RARB	0.0598464	0.12317	1.88575
ZNF208	0.0599683	0.12317	-1.88485
POU5F1	0.0600201	0.12317	-1.88446
ZNF414	0.0601569	0.123262	-1.88345
TECPR1	0.060284	0.123333	1.88252
SSX2	0.0621278	0.126911	1.86912
TGIF2	0.062527	0.127532	-1.86626
LMX1B	0.0632206	0.128751	-1.86134
TFAP2B	0.0637974	0.129728	-1.85727
SCAND1	0.0639054	0.12975	-1.85651
TAF10	0.0644615	0.130681	1.85263
ZNF19	0.0647244	0.131015	-1.8508
TBX2	0.0650808	0.131538	-1.84834
SP2	0.0654174	0.132019	1.84602
ATF7IP	0.0660422	0.133049	1.84174
E2F5	0.0661268	0.133049	-1.84116
FOXP3	0.0664242	0.133362	-1.83914
RBBP5	0.0665355	0.133362	1.83838
ZNF423	0.0665811	0.133362	1.83807
SAFB	0.067148	0.134296	-1.83424
ZFP62	0.0679891	0.135775	1.82861
NR2F2	0.0681075	0.135809	1.82783
TFE3	0.0693377	0.138056	1.8197
ZNF410	0.0695992	0.138371	-1.81799
NFE2L1	0.0697735	0.138455	-1.81686
ZIC5	0.0698485	0.138455	-1.81637
TAF1A	0.0701943	0.138935	1.81412
BRD7	0.0708694	0.140064	-1.80976
NFKBIB	0.0715139	0.141129	1.80562
SIX2	0.0721667	0.142208	-1.80147
IGHMBP2	0.0729115	0.143464	-1.79677
PLAG1	0.0762399	0.149793	1.77622
ATF6B	0.0771801	0.151222	-1.77055
NKX2-3	0.0771935	0.151222	-1.77047
ZHX1	0.0782757	0.153118	-1.76401
ACVR2A	0.0789299	0.154173	1.76014
NKX2-1	0.0796089	0.155272	1.75615
ASCL2	0.0811768	0.1581	1.74705
LIMA1	0.0821221	0.159708	1.74163
TEAD2	0.0823323	0.159885	-1.74043
MED26	0.0831735	0.161067	-1.73566
CSRP2	0.0831821	0.161067	1.73561
ZNF12	0.0838047	0.161855	-1.73211
FOXJ3	0.0838667	0.161855	-1.73176
ZNF234	0.0839515	0.161855	1.73129
NKX1-1	0.0845088	0.162695	-1.72817
ELK1	0.0861645	0.165644	-1.71901
ZNF131	0.0864353	0.165926	-1.71753
PITX1	0.0865853	0.165976	-1.71671
NR1D2	0.0869917	0.166506	-1.71449
ZNHIT6	0.0871108	0.166506	-1.71384
HOXA6	0.0894683	0.170768	-1.70116
HOXB13	0.0905422	0.172572	-1.69547
ZBTB14	0.0920929	0.175278	1.68735
IRX6	0.093836	0.178342	-1.67835
MYOG	0.0942158	0.17881	-1.67641
POU1F1	0.0946931	0.179461	1.67398
ALYREF	0.0953297	0.180412	1.67075
ZBTB16	0.0983345	0.185764	-1.65574
MORF4	0.0984355	0.185764	1.65524
NEUROG2	0.0986786	0.18596	-1.65405
XBP1	0.0989036	0.186122	-1.65294
HOXB6	0.100028	0.187722	-1.64744
HOXA3	0.100034	0.187722	-1.64741
EP300	0.101281	0.189796	-1.64138
CBX1	0.101979	0.190835	-1.63802
RFXANK	0.102869	0.192233	1.63377
ENO1	0.104806	0.19558	-1.62462
ONECUT1	0.105678	0.196932	-1.62055
ZNF2	0.106732	0.198364	-1.61566
TCEAL1	0.106805	0.198364	1.61532
BAZ2A	0.106988	0.198364	-1.61447
ELK4	0.107039	0.198364	1.61424
ERGIC2	0.107327	0.198622	1.61291
LDB1	0.108099	0.199742	-1.60937
MIER1	0.108231	0.199742	1.60877
NR0B1	0.108493	0.199949	1.60757
SSX9	0.109379	0.201306	1.60354
CRIP1	0.109599	0.201433	-1.60255
ARID3A	0.109996	0.201886	1.60075
RLF	0.11024	0.202057	-1.59965
FOXO4	0.110498	0.202112	-1.59849
COPS5	0.110726	0.202112	-1.59747
SP3	0.110751	0.202112	1.59736
EMX1	0.110875	0.202112	-1.5968
ZXDA	0.113346	0.206336	1.58581
REPIN1	0.115242	0.209502	-1.57751
ZNF281	0.115601	0.20987	-1.57596
LHX4	0.117313	0.212433	-1.56857
MYC	0.11733	0.212433	1.5685
ZNF274	0.117606	0.212644	1.56732
ZNF207	0.118315	0.213638	1.56429
ZNF157	0.1186	0.213864	-1.56307
GLI2	0.121282	0.218406	1.55177
MAPK8IP1	0.122341	0.220016	-1.54736
HMX2	0.123786	0.222317	-1.54139
ZFY	0.124501	0.223301	-1.53846
ERCC6	0.124833	0.223596	-1.5371
HNF1A	0.127249	0.22762	-1.52731
ATG4B	0.129369	0.231102	1.51883
ZNF74	0.130888	0.233504	-1.51283
OTP	0.131888	0.234975	-1.5089
TFDP1	0.132116	0.235068	-1.50801
MLLT3	0.132517	0.235468	-1.50645
PGR	0.133473	0.236852	-1.50273
UNCX	0.134181	0.237794	-1.49999
HOXD10	0.13453	0.238097	1.49864
EED	0.135795	0.240018	1.49379
YBX3	0.138028	0.243642	1.4853
PHOX2A	0.138376	0.24369	1.48398
ZNF14	0.138419	0.24369	-1.48382
TCF7L1	0.138656	0.243787	-1.48293
BHLHE41	0.140261	0.246177	1.47692
PITX2	0.140383	0.246177	1.47646
ZNF75A	0.141161	0.247217	-1.47356
PCGF3	0.14153	0.247539	-1.47219
EN1	0.14218	0.248351	-1.46979
HAND2	0.142755	0.24903	1.46767
ZBTB7A	0.143687	0.25033	-1.46425
NKX2-2	0.144887	0.252052	-1.45987
MTA2	0.145078	0.252052	-1.45917
SMAD4	0.145241	0.252052	1.45858
CRX	0.145631	0.252401	-1.45717
SETD4	0.145883	0.252512	-1.45625
GFI1B	0.146391	0.252957	1.45442
ZFAND5	0.146519	0.252957	1.45396
IRF3	0.147261	0.253912	-1.45128
RNF14	0.148424	0.255588	-1.44712
ZNF358	0.149039	0.256316	-1.44492
MXI1	0.149633	0.256476	-1.44281
ZNF117	0.149702	0.256476	-1.44257
ARFGAP2	0.149707	0.256476	-1.44255
MYCL	0.150303	0.257168	-1.44043
SERTAD2	0.151149	0.258285	1.43745
MAFG	0.15413	0.263044	-1.42702
GATA5	0.155425	0.264916	-1.42254
NR0B2	0.157088	0.267409	1.41683
TAL2	0.159201	0.270663	-1.40964
SNAPC3	0.159591	0.270981	-1.40832
HOXC11	0.160782	0.272658	1.4043
HOXA7	0.162749	0.275364	-1.39772
ZBTB18	0.16279	0.275364	-1.39759
ZNF132	0.163742	0.276287	1.39442
NKX2-8	0.163952	0.276287	1.39373
ZNF184	0.163955	0.276287	1.39372
KAT5	0.166229	0.279766	-1.38623
MID1	0.167045	0.280787	1.38356
MLXIP	0.168889	0.283531	1.37756
NFIA	0.172159	0.288658	-1.36705
TP53I13	0.172494	0.288857	1.36598
ZNF169	0.173214	0.289701	-1.36369
ZNF197	0.173577	0.289945	-1.36253
SERTAD1	0.17393	0.290173	1.36141
OTX2	0.175991	0.293245	-1.35492
TFEC	0.176857	0.294322	1.3522
DRGX	0.182302	0.302677	-1.33536
CHD3	0.18233	0.302677	-1.33527
PPARD	0.182656	0.302843	1.33427
ATOH7	0.185028	0.30633	-1.32707
NAB1	0.185217	0.30633	-1.32649
HEXIM1	0.185665	0.306532	-1.32514
ZIC3	0.185798	0.306532	-1.32474
SOX2	0.186622	0.307512	1.32226
DMBX1	0.187893	0.309226	-1.31845
SUPT3H	0.188202	0.309354	1.31752
EVX2	0.189454	0.310702	-1.31379
INSM2	0.189486	0.310702	-1.3137
GSX2	0.192432	0.315146	-1.30499
RFX3	0.19294	0.315591	-1.3035
GABPB1	0.193544	0.316193	1.30173
POU4F1	0.194286	0.317017	-1.29956
HOXA11	0.194783	0.317442	1.29811
DPF2	0.19689	0.320484	-1.292
ARIH2	0.197827	0.321618	-1.2893
DMRT1	0.198783	0.322673	-1.28655
BARHL1	0.198957	0.322673	-1.28605
MED14	0.199646	0.323397	-1.28408
TFB1M	0.200698	0.324708	-1.28108
NR1I2	0.201258	0.325221	1.27948
ZNF106	0.203837	0.328991	1.27218
CLOCK	0.20467	0.329248	-1.26984
PDX1	0.204707	0.329248	1.26973
TAF5L	0.204734	0.329248	-1.26966
ZBTB48	0.205399	0.329921	-1.26779
TGIF1	0.209199	0.335622	1.25722
NEUROD4	0.209546	0.335776	1.25626
SETBP1	0.210385	0.336717	-1.25395
CREBZF	0.210965	0.337242	1.25235
EGR4	0.211771	0.337861	1.25014
ILF3	0.211858	0.337861	-1.2499
MED1	0.213446	0.339989	-1.24556
NCOR1	0.213819	0.340179	-1.24455
NEUROG3	0.215096	0.341803	-1.24108
NR2C1	0.216041	0.342899	1.23852
PURA	0.217201	0.34433	-1.2354
TCF15	0.219647	0.347796	-1.22884
MEIS2	0.223951	0.354192	1.21744
TBX5	0.226867	0.358381	1.2098
SAP18	0.227643	0.359181	-1.20778
ZNF334	0.228772	0.360538	-1.20485
KLF15	0.234815	0.369546	-1.18933
PCM1	0.23504	0.369546	-1.18875
NFATC1	0.236165	0.370455	1.1859
VAX1	0.236172	0.370455	-1.18588
RCVRN	0.237479	0.372068	1.18258
SSX1	0.239168	0.374278	1.17832
KLF3	0.243383	0.380428	1.1678
NR1D1	0.24839	0.387802	-1.15547
MYCN	0.248889	0.387863	-1.15425
FOXJ1	0.249009	0.387863	-1.15396
LHX1	0.251351	0.391056	-1.14826
SOX10	0.253289	0.393613	-1.14357
HOXC8	0.254018	0.393982	1.14182
MAFK	0.254115	0.393982	-1.14158
SSX4	0.25562	0.395857	1.13797
NR1I3	0.257576	0.398424	-1.13329
ZNF266	0.258023	0.398655	-1.13223
KEAP1	0.260447	0.401936	-1.12647
SP1	0.262796	0.405094	1.12093
BARHL2	0.263138	0.405154	-1.12013
GCM1	0.264639	0.406997	-1.11661
FOXF2	0.265532	0.407434	1.11452
TOX3	0.265533	0.407434	-1.11452
TAF13	0.266321	0.408177	-1.11268
HAND1	0.267704	0.409825	-1.10947
ZIC4	0.268287	0.410249	-1.10812
ELF5	0.268977	0.410835	-1.10652
PRDM14	0.271371	0.414019	-1.101
ELF2	0.271697	0.414044	1.10025
HES7	0.272832	0.4153	1.09764
PIAS2	0.274429	0.417257	1.09399
ZNF90	0.275153	0.417883	1.09234
PAX6	0.275791	0.418377	-1.09089
SALL3	0.281184	0.426075	1.0787
SMARCA1	0.284039	0.429648	-1.07232
NEUROG1	0.284184	0.429648	-1.07199
CDX2	0.287923	0.434543	1.0637
TULP2	0.288353	0.434543	-1.06275
DLX4	0.288666	0.434543	-1.06206
TRMT1	0.288721	0.434543	-1.06194
STAT3	0.293126	0.440273	-1.05228
AATF	0.293187	0.440273	-1.05215
NKX3-2	0.294084	0.440809	-1.05019
CITED2	0.294202	0.440809	1.04993
ZBTB6	0.294737	0.441117	-1.04877
INTS4	0.298446	0.445935	1.04074
ZKSCAN5	0.298623	0.445935	-1.04036
RLIM	0.299755	0.447126	-1.03792
MTF2	0.301717	0.449551	-1.03371
E2F3	0.305737	0.454566	-1.02515
BTAF1	0.305762	0.454566	-1.02509
PRDM13	0.307271	0.456303	-1.0219
TBX4	0.30765	0.456359	-1.0211
ZNF18	0.311777	0.461969	1.01241
PRDM9	0.313358	0.463797	-1.00911
ZNF85	0.3138	0.463938	1.00819
GTF3C4	0.314412	0.46433	-1.00691
SUPT4H1	0.315115	0.464856	1.00545
FOXP2	0.316259	0.466029	1.00307
EYA1	0.318108	0.468238	0.999244
ZNF230	0.319229	0.469372	0.996931
MED21	0.320089	0.470119	0.995159
TLX3	0.320592	0.470342	0.994124
USF2	0.322325	0.471901	-0.990567
DBX2	0.32236	0.471901	0.990495
NKX6-2	0.324187	0.474057	0.986759
SNW1	0.32547	0.475413	0.984144
SMARCA2	0.327978	0.478555	0.97905
UTF1	0.331043	0.4825	0.97286
RXRG	0.331999	0.482965	-0.970937
MKX	0.332291	0.482965	-0.970349
RHOXF1	0.332445	0.482965	-0.970041
SNAI1	0.333432	0.483695	-0.968061
GSC2	0.33367	0.483695	-0.967584
NUFIP2	0.335219	0.485414	-0.964486
ZNF37A	0.337558	0.487461	0.959824
FOXA3	0.337715	0.487461	0.959513
HDAC4	0.337725	0.487461	-0.959491
PROP1	0.338613	0.487698	0.957728
SREBF2	0.338618	0.487698	-0.957718
MEFV	0.339012	0.48774	-0.956937
HIVEP1	0.340223	0.488956	0.954539
KLF5	0.341885	0.490817	-0.951256
GATA2	0.344275	0.493719	-0.946553
DPF1	0.345509	0.494485	-0.944132
FOXJ2	0.345548	0.494485	-0.944056
NFYA	0.347485	0.496725	-0.940269
TFAP2D	0.348025	0.496966	0.939216
AIRE	0.351644	0.501402	0.932183
SOX15	0.351881	0.501402	0.931724
ZAR1	0.352398	0.501604	-0.930723
HOXA9	0.35325	0.502283	-0.929076
ZNF44	0.354362	0.503329	-0.926931
ASH2L	0.356266	0.505497	0.923266
FOXE1	0.356839	0.505774	-0.922166
DMRTA2	0.359424	0.50878	0.917218
FOXH1	0.35972	0.50878	-0.91665
RFX4	0.361017	0.509546	-0.914178
SMARCAL1	0.361023	0.509546	-0.914165
ETV6	0.362254	0.510744	-0.911824
SF1	0.363072	0.511359	-0.910269
IRX1	0.365107	0.513151	-0.906413
ZNF592	0.365112	0.513151	-0.906404
GTF2H2	0.368327	0.517127	-0.900338
DMRTC1	0.369488	0.518213	-0.898156
SOX5	0.36991	0.518262	-0.897364
WHSC1	0.370308	0.518276	-0.896619
REST	0.370752	0.518356	-0.895785
DPRX	0.371865	0.519369	0.893702
HOXB9	0.373582	0.521222	0.890497
POU6F2	0.375984	0.524028	-0.886026
ATF4	0.377777	0.525979	-0.882699
ZNF146	0.379469	0.527785	-0.879572
MYF6	0.383006	0.532152	0.873057
FUBP1	0.383425	0.532181	-0.872289
AKAP17A	0.383828	0.532189	-0.871548
TRIM15	0.386508	0.534865	-0.866645
GSC	0.386558	0.534865	0.866553
SCRT1	0.388192	0.536572	-0.863573
TP63	0.390543	0.539264	-0.859299
ASCL3	0.391565	0.540118	-0.857446
ZBTB33	0.393488	0.542211	0.853968
CREB3	0.394079	0.542467	-0.852901
DCP1A	0.395025	0.54321	-0.851194
ZNF211	0.395686	0.54356	0.850004
HOXD4	0.396997	0.544802	0.847647
FOXN3	0.397534	0.54498	0.846682
VDR	0.399374	0.546942	-0.843384
ZRANB2	0.400539	0.547976	-0.8413
PDLIM5	0.401512	0.548747	-0.839562
SRY	0.402575	0.549638	-0.837667
EYA2	0.403653	0.550548	-0.835749
RARA	0.404655	0.551352	-0.833968
FHL2	0.405425	0.551839	-0.832601
LHX2	0.40643	0.552645	-0.83082
FOXA2	0.408903	0.555313	-0.826447
SOX6	0.409222	0.555313	-0.825884
MEIS1	0.409775	0.555501	0.824908
SUB1	0.41058	0.556028	-0.82349
ZMYM6	0.414431	0.559909	0.816729
THRA	0.414489	0.559909	-0.816627
GATA6	0.414701	0.559909	0.816256
MSX2P1	0.415943	0.56102	0.814084
SIM1	0.417407	0.562427	-0.811529
FOXC2	0.418647	0.563316	-0.809369
HLF	0.418908	0.563316	0.808914
SOX8	0.420372	0.564717	-0.80637
CITED1	0.42324	0.567999	-0.801401
ZNF483	0.424507	0.568688	-0.799211
SOX21	0.424604	0.568688	-0.799044
ASCL1	0.426479	0.570628	-0.795812
ZPR1	0.427249	0.571087	0.794487
GTF3A	0.428356	0.571996	0.792584
SSX3	0.433118	0.577779	0.784432
IKZF5	0.434711	0.579325	0.781718
DIDO1	0.443324	0.590217	-0.767136
PAX3	0.445747	0.592762	0.763063
TLX2	0.446122	0.592762	-0.762434
SATB1	0.447168	0.593563	0.76068
PRDM11	0.451135	0.597847	-0.754051
ZFR	0.451599	0.597847	0.753278
ZBTB21	0.451979	0.597847	0.752646
PRDM6	0.452183	0.597847	0.752306
FOXN1	0.453449	0.598928	-0.750201
DLX6	0.45461	0.59987	0.748273
E2F6	0.457299	0.602823	-0.743818
ZSCAN10	0.459622	0.604524	-0.73998
ZNF275	0.459827	0.604524	0.739642
HIF3A	0.459945	0.604524	0.739448
EYA3	0.464849	0.610371	-0.731386
ECD	0.466014	0.611301	0.729478
HOXA4	0.467006	0.611642	0.727856
TBL1Y	0.467188	0.611642	-0.727558
TRIP10	0.467958	0.61205	-0.726301
NKX1-2	0.468769	0.612513	-0.724976
ZNF267	0.47082	0.614219	-0.721635
HMX3	0.470993	0.614219	0.721354
ZNF214	0.475083	0.61895	-0.714714
POU5F2	0.476498	0.620189	0.712426
HOXB5	0.477469	0.620757	-0.710857
RORB	0.477862	0.620757	0.710222
HSF1	0.480491	0.623566	0.705985
SMAD9	0.483149	0.626408	0.701714
ISL2	0.483997	0.626901	0.700354
HIVEP2	0.485276	0.627949	0.698305
CREB3L1	0.486343	0.62813	-0.696598
NFE2	0.486355	0.62813	0.69658
SHOX	0.48946	0.631531	-0.691624
TAF1	0.494437	0.637338	0.683716
FOXI1	0.495048	0.637512	-0.682748
STAT5B	0.496514	0.638784	0.680429
PPARGC1A	0.49926	0.6417	-0.676095
ARNT	0.500281	0.642039	-0.674486
SMAD2	0.500484	0.642039	-0.674166
TRIM10	0.5024	0.643881	-0.671152
MESP2	0.503055	0.644103	-0.670124
EGLN2	0.505162	0.646182	0.66682
HMGB1	0.506913	0.647803	-0.664079
ZBTB20	0.507487	0.647917	0.663183
BRD4	0.510446	0.651075	-0.658564
TBR1	0.511164	0.651369	-0.657446
NR1H4	0.515745	0.656072	-0.650331
TAL1	0.515835	0.656072	-0.650191
CNOT4	0.517476	0.657534	-0.64765
ZNF576	0.518838	0.658639	0.645546
TGFB1I1	0.521053	0.660823	0.642128
ZBTB24	0.522402	0.661907	0.64005
PSMC5	0.524236	0.663602	-0.63723
ZNF43	0.525474	0.664541	-0.635328
CBFA2T3	0.526376	0.665053	0.633944
MYF5	0.526908	0.665097	-0.633129
RFX2	0.527947	0.665781	-0.631537
BCL3	0.529135	0.666096	-0.62972
POU6F1	0.529193	0.666096	-0.629631
RNF8	0.530556	0.667184	-0.627548
ZNF331	0.531155	0.66731	-0.626633
PITX3	0.532127	0.667905	-0.62515
EVX1	0.533954	0.669569	0.622367
ZNF32	0.536465	0.672088	-0.61855
PRDM16	0.538704	0.673904	0.615153
PAX1	0.539646	0.673904	-0.613725
ZNF200	0.539715	0.673904	-0.613621
ZNF189	0.539929	0.673904	-0.613297
CBX3	0.541909	0.675744	-0.610303
SAP30	0.542581	0.675953	0.609288
NKX6-3	0.543093	0.675961	-0.608515
PKNOX2	0.54429	0.676315	0.606709
HSFX1	0.544883	0.676315	0.605815
HOXA10	0.544894	0.676315	0.605799
ARX	0.547827	0.679326	-0.601385
USE1	0.550404	0.68161	-0.597517
ZNF124	0.550692	0.68161	0.597085
ALX3	0.551197	0.68161	-0.596328
ABT1	0.55501	0.685692	-0.590624
SPEN	0.555543	0.685716	-0.58983
TGIF2LX	0.56077	0.69153	-0.582046
JARID2	0.564735	0.695778	-0.576166
ESRRB	0.568249	0.699464	0.570969
ZBTB47	0.570928	0.702115	-0.56702
BARX1	0.571593	0.702287	-0.566041
MYOD1	0.576282	0.707332	-0.559151
TBX22	0.576756	0.707332	-0.558457
ESX1	0.577446	0.70753	-0.557445
NCOA3	0.579153	0.708414	0.554946
CSRP3	0.579227	0.708414	-0.554838
RELA	0.580723	0.709595	0.552651
ERCC2	0.581885	0.710367	-0.550954
TEF	0.583	0.71108	-0.549327
ZNF217	0.583672	0.711251	-0.548347
DPF3	0.587806	0.715637	0.542331
CECR6	0.589484	0.717027	0.539895
LZTS1	0.591882	0.718918	-0.536419
TGIF2LY	0.592113	0.718918	-0.536084
EYA4	0.592854	0.719164	0.535012
ADNP2	0.593708	0.719395	0.533776
CREB1	0.594119	0.719395	-0.533182
HOXB3	0.596314	0.7214	-0.530011
CUX2	0.597683	0.722402	0.528037
FOSL2	0.598369	0.722579	0.527048
NFX1	0.600613	0.724635	-0.523816
MLLT6	0.607373	0.731716	-0.514117
GTF2H1	0.607576	0.731716	-0.513827
SMARCA5	0.608135	0.731731	-0.513026
CBX2	0.610265	0.733186	-0.509983
EZH1	0.610441	0.733186	-0.509731
TFDP3	0.611147	0.733319	0.508722
SIAH1	0.611648	0.733319	0.508008
HOXD9	0.613584	0.734982	0.505247
NEUROD2	0.616453	0.737758	-0.501164
MGA	0.618274	0.738512	0.498576
T	0.618343	0.738512	0.498478
MBNL2	0.618738	0.738512	0.497917
TRIM33	0.619865	0.738771	0.496318
GTPBP1	0.62006	0.738771	-0.496042
MLX	0.62064	0.738804	0.495219
LIN28A	0.625939	0.744224	0.48772
ARC	0.626305	0.744224	0.487203
ARID5A	0.62732	0.744429	0.485771
FOXD1	0.627925	0.744429	-0.484917
RXRB	0.628147	0.744429	0.484604
PER3	0.635523	0.752504	-0.474227
FOXS1	0.6362	0.75264	-0.473277
ZNF235	0.640108	0.756594	-0.467802
ZKSCAN8	0.641268	0.757293	-0.46618
FOXO3	0.641832	0.757293	-0.465392
RHOXF2B	0.646342	0.761944	0.459098
BRDT	0.647375	0.76249	0.457658
HOXD13	0.648802	0.763498	0.455672
COPS2	0.651781	0.766167	0.451533
ID4	0.652215	0.766167	0.450929
TBX1	0.653525	0.766926	-0.449111
TSC22D4	0.654008	0.766926	-0.448442
HNF1B	0.659436	0.772614	-0.440927
ZNF222	0.662664	0.77505	0.43647
NR1H2	0.662673	0.77505	0.436457
OLIG1	0.667314	0.779796	-0.430064
RBPJL	0.669179	0.781293	-0.4275
NEUROD6	0.675153	0.78758	-0.419307
LDOC1	0.677582	0.788716	-0.415982
NR3C2	0.677716	0.788716	0.4158
SOX30	0.677895	0.788716	0.415555
ZBTB7B	0.681704	0.792459	-0.410353
FOXD2	0.683973	0.794406	-0.40726
ZNF41	0.686343	0.796468	-0.404032
POU4F3	0.687906	0.79759	-0.401906
WBP5	0.68981	0.799105	0.399319
ERF	0.690886	0.799658	-0.397859
CTNNB1	0.691501	0.799679	-0.397023
RARG	0.693243	0.800075	-0.394661
ZNF581	0.693396	0.800075	-0.394454
ONECUT3	0.694175	0.800075	-0.393398
TAF5	0.694432	0.800075	-0.39305
KLF14	0.695336	0.800075	-0.391825
HMGB2	0.695432	0.800075	-0.391696
TADA2A	0.696748	0.800901	-0.389915
YY1	0.69864	0.801548	-0.387356
HOXD11	0.699855	0.801548	0.385714
YEATS4	0.700043	0.801548	0.38546
KLF7	0.700132	0.801548	0.38534
NRF1	0.700306	0.801548	-0.385105
TEAD1	0.70313	0.804093	-0.381293
CTCF	0.70523	0.805805	-0.378463
BSX	0.706347	0.806393	-0.376959
ZNF443	0.707163	0.806637	-0.37586
POU4F2	0.713602	0.813287	0.367209
MYT1L	0.714403	0.813335	-0.366134
CDK8	0.715403	0.813335	0.364794
BNC1	0.716047	0.813335	-0.36393
NCOA2	0.716075	0.813335	-0.363893
RNF4	0.718222	0.815082	-0.361018
KLF16	0.721967	0.818637	-0.35601
FOXD3	0.722775	0.81886	0.35493
ZNF669	0.729194	0.825432	-0.346371
POU3F3	0.730684	0.82642	-0.344388
CUX1	0.732658	0.827953	-0.341762
LMX1A	0.737017	0.83151	0.335973
NFATC2	0.737049	0.83151	0.335931
HOXA2	0.738104	0.831999	-0.334531
ZNF711	0.73889	0.832185	0.333488
VENTX	0.741096	0.833966	-0.330567
HSFY1	0.741962	0.834239	-0.329419
AFF1	0.744198	0.836051	-0.326461
SOX14	0.745099	0.836362	-0.325268
FOXL1	0.747123	0.83793	0.322594
ZNF286A	0.750606	0.840925	0.317996
SCAND2P	0.751051	0.840925	-0.31741
NHLH2	0.752136	0.841437	0.315979
ALX4	0.753741	0.842527	0.313865
MXD4	0.755019	0.843252	0.312181
TCF21	0.756989	0.844747	0.309589
ZNF107	0.759841	0.847223	0.305839
TRIOBP	0.761392	0.848245	-0.303802
HIRA	0.764026	0.849954	0.300345
TUB	0.764197	0.849954	0.300121
CREM	0.764936	0.85007	-0.299151
TMF1	0.766809	0.851444	-0.296695
BMI1	0.771375	0.855804	0.290718
ZKSCAN7	0.774212	0.85824	-0.287008
FEZF2	0.776982	0.860334	0.283391
ZNF92	0.77767	0.860334	0.282492
HEY1	0.778044	0.860334	0.282004
HOXB7	0.778763	0.860334	-0.281066
PAX4	0.779316	0.860334	-0.280345
CHD5	0.780695	0.861146	-0.278548
MSRB2	0.784883	0.865052	-0.273092
CDX4	0.786198	0.865788	0.271381
MORF4L2	0.787887	0.86663	-0.269185
ZSCAN12	0.788899	0.86663	-0.267869
GCM2	0.788906	0.86663	-0.26786
DLX5	0.792483	0.869846	-0.263214
PPARA	0.793216	0.869937	-0.262262
MEIS3P1	0.79435	0.870258	0.26079
VENTXP7	0.795419	0.870258	0.259403
FOXL2	0.79546	0.870258	-0.25935
KMT2D	0.797297	0.871555	0.256969
ZNF254	0.802827	0.876278	0.249808
LHX9	0.802927	0.876278	-0.249679
ZIC1	0.804097	0.876839	-0.248166
TULP1	0.805755	0.87764	-0.246022
HOXB8	0.806506	0.87764	-0.245051
NFIB	0.806799	0.87764	-0.244673
BCLAF1	0.808	0.878232	0.243122
ZNF8	0.809329	0.878963	-0.241405
PTTG1IP	0.817039	0.886616	-0.231464
MANSC1	0.818313	0.88728	-0.229823
LHX3	0.820893	0.889213	-0.226503
DTX2	0.821425	0.889213	-0.225818
ALX1	0.826731	0.894233	-0.218998
SSX6	0.827662	0.894517	-0.217803
MED17	0.831643	0.898093	-0.212695
GATA1	0.833773	0.898434	-0.209963
TRIP11	0.83384	0.898434	0.209877
MLXIPL	0.833973	0.898434	-0.209707
LBX1	0.835999	0.899892	-0.207111
SALL1	0.844011	0.907787	0.196856
MECOM	0.846516	0.909749	-0.193656
ZNF362	0.848645	0.911306	0.190936
SSX7	0.850444	0.912313	0.188639
MBD2	0.850947	0.912313	0.187997
VSX2	0.852132	0.912853	0.186485
SSX5	0.85422	0.914358	-0.183821
POU3F2	0.855435	0.914926	-0.182272
GLIS2	0.856731	0.915162	-0.18062
GSX1	0.857024	0.915162	-0.180247
ZNF141	0.860206	0.917136	-0.176193
ZNF461	0.860243	0.917136	-0.176146
NCALD	0.861357	0.917592	0.174727
GTF2A1L	0.862635	0.918223	0.1731
SOX1	0.863424	0.918331	-0.172097
LMO1	0.866057	0.919633	0.168746
RCOR1	0.866621	0.919633	-0.16803
ZNF668	0.866893	0.919633	-0.167683
OLIG2	0.867836	0.919633	0.166484
RBL1	0.868084	0.919633	0.166169
THRB	0.869374	0.920017	-0.164529
TSHZ1	0.869822	0.920017	-0.16396
PER1	0.874807	0.924559	0.157628
UBTF	0.87689	0.925143	0.154984
CBX6	0.877631	0.925143	-0.154044
ANP32A	0.878016	0.925143	0.153554
LHX8	0.878535	0.925143	-0.152896
NOBOX	0.878817	0.925143	0.152539
WT1	0.880988	0.925543	-0.149786
ZBTB11	0.881325	0.925543	0.149358
RNF114	0.881554	0.925543	-0.149067
BCL6	0.882781	0.925543	0.147511
DBP	0.883568	0.925543	-0.146515
KDM4D	0.8837	0.925543	-0.146347
MYBL2	0.884039	0.925543	-0.145918
MXD1	0.885662	0.926265	-0.143861
SOX3	0.886113	0.926265	-0.143289
FOXG1	0.88706	0.926531	0.14209
GTF2A1	0.889383	0.928212	-0.139149
SMAD1	0.890057	0.928212	0.138295
NKX6-1	0.89153	0.928639	0.13643
HOXC12	0.891854	0.928639	-0.13602
ZNF746	0.893757	0.929896	-0.133613
TPRX1	0.894667	0.930119	-0.132462
ZNF155	0.902808	0.937855	0.12217
BAZ1A	0.90529	0.939704	-0.119035
SRA1	0.906992	0.940741	-0.116886
ETV2	0.910471	0.94331	0.112495
HSF2BP	0.911297	0.94331	-0.111453
TAF4B	0.911584	0.94331	-0.111091
HOXA5	0.913458	0.944518	0.108727
SHOX2	0.916986	0.947434	-0.104278
AFF4	0.924266	0.954053	0.0951041
LMO3	0.92579	0.954053	0.0931845
TRIM13	0.925792	0.954053	0.0931819
ZSCAN26	0.926244	0.954053	-0.0926134
IKZF2	0.927371	0.954479	-0.0911941
BTF3	0.929756	0.956198	-0.0881918
ZHX2	0.933341	0.958503	-0.0836797
MZF1	0.93343	0.958503	0.0835679
ISL1	0.939721	0.964223	-0.0756549
MAMLD1	0.943593	0.966917	-0.0707869
FOXB1	0.943792	0.966917	-0.0705369
GTF2E1	0.94562	0.968048	0.0682391
NEUROD1	0.946771	0.968486	0.0667919
HOXB4	0.951049	0.972119	-0.0614174
MED16	0.95293	0.973246	-0.0590537
PAX8	0.953606	0.973246	0.0582049
ETV1	0.955547	0.974483	-0.055767
ZNF460	0.958453	0.976364	-0.0521187
ZFP64	0.958863	0.976364	0.0516041
FOXC1	0.959839	0.976364	0.0503783
HMGA1	0.96031	0.976364	-0.0497869
TBX21	0.961091	0.976384	0.0488064
SMAD5	0.961789	0.976384	0.0479299
TAF3	0.96667	0.980595	-0.0418036
RUNX1	0.967436	0.980629	-0.0408422
ZNF256	0.969819	0.982299	-0.0378525
HMX1	0.970839	0.982589	-0.0365728
BPTF	0.971773	0.982791	-0.0354005
THRAP3	0.977538	0.987656	-0.0281683
PRDM5	0.97806	0.987656	0.0275133
GLIS1	0.981647	0.990531	0.023014
GTF2I	0.983056	0.991205	-0.021247
CBX5	0.985295	0.992029	-0.0184394
HSF2	0.985356	0.992029	-0.0183627
HOXA13	0.98679	0.992726	0.0165644
NR5A1	0.989151	0.993303	0.0136034
ZNF224	0.989805	0.993303	-0.0127835
ZNF708	0.990206	0.993303	-0.0122802
PHOX2B	0.990333	0.993303	-0.012121
PHTF1	0.993018	0.995091	-0.00875425
CHD1	0.994122	0.995091	0.00737028
PLRG1	0.994793	0.995091	0.00652857
DBX1	0.995091	0.995091	-0.0061548

## Sheet: Ranked_TFs_EMAT2
EMAT2 (ranked list)	pvalue	FDR	T-statistic		Ranked_list_underexpressed	Ranked_list_overexpressed
TSHZ3	6.49409e-24	6.68891e-21	10.5648		ETV7	TSHZ3
TGFB1I1	9.99838e-24	6.68891e-21	10.5162		MAFF	TGFB1I1
ZNF423	4.03526e-21	1.79973e-18	9.82363		CNPY3	ZNF423
PPP1R13L	1.42403e-20	4.76337e-18	9.67386		PRF1	PPP1R13L
LIMA1	2.20977e-20	5.91335e-18	9.6213		PSIP1	LIMA1
SALL4	5.91448e-18	1.31893e-15	8.93389		HESX1	SALL4
NKX3-2	2.22657e-17	4.25592e-15	8.76523		STAT1	NKX3-2
TCF4	3.71366e-17	6.21109e-15	8.69951		HMGB2	TCF4
HEYL	1.12626e-16	1.67438e-14	8.5557		ATF5	HEYL
SPDEF	8.53122e-16	1.14148e-13	8.28848		ZNF576	SPDEF
TFAP2B	1.92869e-15	2.34599e-13	8.17898		ELK4	TFAP2B
BNC2	2.49348e-15	2.78023e-13	8.14427		CEBPG	BNC2
ZFHX4	4.01849e-15	4.12829e-13	8.07948		BCL11A	ZFHX4
NR2F1	4.31958e-15	4.12829e-13	8.06964		FOXM1	NR2F1
CRIP2	9.55722e-14	8.52504e-12	7.63866		IRF1	CRIP2
RNF144A	4.23098e-13	3.53816e-11	7.42475		ZNF165	RNF144A
ETV7	4.78947e-13	3.7696e-11	-7.40671		FUBP1	FOXA1
FOXA1	1.02066e-12	7.5869e-11	7.29583		MNDA	LZTS1
MAFF	1.2345e-12	8.69349e-11	-7.26774		FOXN2	SNAI2
LZTS1	1.64894e-12	1.10314e-10	7.22484		SNAPC3	ZFPM2
SNAI2	2.95449e-12	1.88243e-10	7.13777		ZFP69B	RUNX2
ZFPM2	4.27016e-12	2.59703e-10	7.08234		TGIF2	GLI2
CNPY3	6.02816e-12	3.50682e-10	-7.03014		EN1	TSHZ2
PRF1	9.83544e-12	5.48326e-10	-6.95549		NFE2L3	ZNF668
RUNX2	3.55599e-11	1.8534e-09	6.75635		SSRP1	HOXC8
GLI2	3.60152e-11	1.8534e-09	6.75435		E2F2	MEIS3
TSHZ2	3.81045e-11	1.88829e-09	6.7455		SPI1	MTA1
PSIP1	1.04137e-10	4.97628e-09	-6.58614		TRIP13	FOXO1
HESX1	1.07979e-10	4.98194e-09	-6.58034		RBL1	PRRX2
ZNF668	1.14185e-10	5.09265e-09	6.57138		PHTF1	PCGF2
STAT1	1.53148e-10	6.61004e-09	-6.52416		SAP30	RCVRN
HMGB2	2.49292e-10	1.04235e-08	-6.44518		OTX1	ZBTB16
HOXC8	3.29434e-10	1.3357e-08	6.39963		CEBPZ	BHLHE41
MEIS3	4.94599e-10	1.91246e-08	6.33275		RARB	ZNF613
MTA1	5.0027e-10	1.91246e-08	6.33087		ZNF318	SOX13
ATF5	5.49719e-10	2.04312e-08	-6.31527		CIR1	RXRA
FOXO1	7.1776e-10	2.59558e-08	6.27095		HIVEP2	MEIS1
PRRX2	1.17064e-09	4.12189e-08	6.189		TAF5	AFF1
ZNF576	4.62372e-09	1.57195e-07	-5.95391		RFX5	MSX2
PCGF2	4.69941e-09	1.57195e-07	5.95108		NR2C1	LDB2
RCVRN	5.42323e-09	1.76982e-07	5.92611		CHD2	EPAS1
ZBTB16	6.38759e-09	2.0349e-07	5.89747		RUNX3	CSRP1
BHLHE41	8.155e-09	2.4941e-07	5.85451		RNF113A	FOXF2
ZNF613	8.20182e-09	2.4941e-07	5.8535		ZNF831	HOXA5
ELK4	1.04349e-08	3.10264e-07	-5.81089		EZH2	WBP5
SOX13	1.12305e-08	3.2666e-07	5.79784		CORO1A	EBF1
CEBPG	1.16479e-08	3.29453e-07	-5.79135		IRF2	TP63
RXRA	1.18189e-08	3.29453e-07	5.78875		ERG	XBP1
MEIS1	1.38087e-08	3.77062e-07	5.76099		THRAP3	ZFHX3
AFF1	1.48007e-08	3.96067e-07	5.74857		ELK1	GLI3
MSX2	1.61806e-08	4.24503e-07	5.73259
BCL11A	1.76572e-08	4.54334e-07	-5.71689
FOXM1	1.97264e-08	4.97999e-07	-5.69693
IRF1	2.50299e-08	6.12669e-07	-5.65382
ZNF165	2.51845e-08	6.12669e-07	-5.6527
LDB2	2.72669e-08	6.42164e-07	5.63825
EPAS1	2.73568e-08	6.42164e-07	5.63766
FUBP1	2.97267e-08	6.85765e-07	-5.62251
MNDA	3.2125e-08	7.1492e-07	-5.60834
CSRP1	3.2184e-08	7.1492e-07	5.60801
FOXF2	3.25935e-08	7.1492e-07	5.60569
HOXA5	4.55502e-08	9.83003e-07	5.54419
WBP5	5.00809e-08	1.06362e-06	5.52666
EBF1	7.68444e-08	1.60653e-06	5.44692
TP63	9.17238e-08	1.8881e-06	5.41367
FOXN2	1.032e-07	2.09215e-06	-5.39142
XBP1	1.14248e-07	2.28154e-06	5.37217
SNAPC3	1.26313e-07	2.48539e-06	-5.35311
ZFP69B	1.29474e-07	2.51067e-06	-5.34841
ZFHX3	1.89628e-07	3.62461e-06	5.27538
GLI3	2.02276e-07	3.8119e-06	5.26294
FOXS1	2.56866e-07	4.77342e-06	5.21668
TGIF2	2.9003e-07	5.3159e-06	-5.19303
AKAP17A	4.24246e-07	7.67082e-06	5.11838
EN1	6.35373e-07	1.13351e-05	-5.03809
ID3	7.80463e-07	1.37403e-05	4.99678
NFE2L3	8.17548e-07	1.42062e-05	-4.98741
TBX15	8.88049e-07	1.52335e-05	4.97069
SSRP1	9.76668e-07	1.65415e-05	-4.9514
PTTG1IP	1.09449e-06	1.83053e-05	4.92823
EMX2	1.29042e-06	2.13159e-05	4.89454
RNF103	1.42874e-06	2.33129e-05	4.87362
E2F2	1.56783e-06	2.52741e-05	-4.85447
FHL1	1.8848e-06	3.00222e-05	4.81631
SPI1	1.96808e-06	3.03384e-05	-4.80731
TRIP13	1.96851e-06	3.03384e-05	-4.80726
RBL1	1.97267e-06	3.03384e-05	-4.80682
PHTF1	2.60076e-06	3.95434e-05	-4.74896
PAX9	2.75554e-06	4.1426e-05	4.73678
SAP30	3.03804e-06	4.51655e-05	-4.71616
OTX1	3.83397e-06	5.63721e-05	-4.66668
CEBPZ	3.96014e-06	5.75942e-05	-4.65976
RARB	4.12502e-06	5.93471e-05	-4.65103
HOXC9	4.46564e-06	6.35641e-05	4.63401
AR	4.9114e-06	6.91732e-05	4.61353
FOXH1	5.06862e-06	7.06439e-05	4.60673
RASSF7	5.12446e-06	7.06859e-05	4.60436
HES2	5.47757e-06	7.47855e-05	4.58995
ZEB1	5.69535e-06	7.69736e-05	4.5815
ARID5B	7.30032e-06	9.76783e-05	4.52736
CASZ1	7.89143e-06	0.000104542	4.51027
ZNF318	8.14937e-06	0.000106901	-4.50319
ACVR2A	8.28916e-06	0.000107679	4.49945
CIR1	8.37172e-06	0.000107705	-4.49727
HIVEP2	8.73178e-06	0.000111268	-4.48798
CRIP1	8.82869e-06	0.000111441	4.48554
TAF5	1.38246e-05	0.000172872	-4.38553
HOXD1	1.54312e-05	0.000191176	4.36072
PRDM6	1.76159e-05	0.000215706	4.33067
KLF9	1.77337e-05	0.000215706	4.32916
RFX5	1.79931e-05	0.00021689	-4.32585
HSF2BP	1.84303e-05	0.000220176	4.32038
NR2C1	1.98963e-05	0.000234613	-4.30289
CHD2	1.99895e-05	0.000234613	-4.30182
GLIS2	2.05261e-05	0.000238816	4.29576
RUNX3	2.14421e-05	0.000247324	-4.28574
NCOR2	2.43657e-05	0.000276995	4.25631
RNF113A	2.44286e-05	0.000276995	-4.25571
ZNF831	2.56614e-05	0.000286693	-4.24433
EZH2	2.57124e-05	0.000286693	-4.24387
CORO1A	2.89217e-05	0.000319812	-4.21656
IRF2	3.03003e-05	0.000332309	-4.20571
MSC	3.07122e-05	0.000334089	4.20256
NFIA	3.17357e-05	0.000342438	4.1949
ERG	3.70817e-05	0.000396923	-4.15836
THRAP3	4.08711e-05	0.000434012	-4.13539
ELK1	4.5571e-05	0.00048011	-4.10956
ZNF232	4.75754e-05	0.000496619	-4.0993
GABPB1	4.78839e-05	0.000496619	-4.09776
ZBTB32	4.82515e-05	0.000496619	-4.09594
PRRX1	5.16512e-05	0.000527552	4.07966
TCF19	5.54628e-05	0.00056006	-4.06259
CBX5	5.56711e-05	0.00056006	-4.06169
HES1	5.71305e-05	0.000570453	4.05546
RELB	5.89378e-05	0.000582645	-4.04796
SOX17	5.94509e-05	0.000582645	4.04588
POU4F1	5.9658e-05	0.000582645	-4.04504
BCL3	6.38777e-05	0.000618754	4.02853
METTL3	6.47221e-05	0.000618754	4.02535
TBX2	6.47425e-05	0.000618754	4.02527
TRIM3	6.70597e-05	0.000636354	4.01675
ASCL1	6.98783e-05	0.000658431	-4.00675
CREG1	7.15818e-05	0.000669765	-4.00089
VENTX	7.36117e-05	0.000683976	3.99408
DENND4A	7.61145e-05	0.000702353	-3.98592
SP4	8.38584e-05	0.000768511	-3.9622
RFXANK	8.72503e-05	0.000794156	-3.95246
NKX2-5	0.000105014	0.000949385	-3.90666
KEAP1	0.000107965	0.000969507	-3.89978
ZFR	0.000114953	0.00102286	-3.88415
SLC25A40	0.000115434	0.00102286	-3.88311
PIAS3	0.000121342	0.00106531	3.87063
AFF3	0.000121818	0.00106531	-3.86965
ZNF32	0.000126659	0.00110045	-3.85988
SSX3	0.000136626	0.00117939	-3.84084
ID1	0.000138819	0.00119064	3.83682
BRD3	0.000141061	0.00120216	3.83278
YBX1	0.000147964	0.00125301	-3.82071
TTLL4	0.000151335	0.00127063	-3.815
MORF4L2	0.000151944	0.00127063	3.81398
GTF2E2	0.000157739	0.0013109	-3.80449
MYB	0.000159546	0.00131774	3.80159
SALL3	0.000164416	0.00134962	-3.79394
HOXB7	0.000169832	0.00138558	3.78569
BHLHE40	0.000189997	0.00154071	3.75698
MXD4	0.000199919	0.00161139	3.74389
NR1H3	0.000208191	0.00166802	-3.73344
ZNF286A	0.000214187	0.00170584	-3.72611
RNF8	0.000238302	0.001876	-3.69844
RERE	0.000238356	0.001876	3.69838
HIC2	0.000241964	0.00189326	-3.69447
ZBTB14	0.000257807	0.0020055	-3.67793
TRIM33	0.000277543	0.00214654	-3.65861
ADPGK	0.000280678	0.00215832	-3.65566
SERTAD1	0.00028854	0.00220609	3.6484
CIC	0.000294744	0.00224072	3.6428
DLX6	0.000323306	0.00244397	-3.61836
SUPT3H	0.000337686	0.00253834	-3.60681
MICALL1	0.000342045	0.00255155	-3.60341
TRIM27	0.000345014	0.00255155	-3.60111
IRF8	0.000345165	0.00255155	-3.60099
SOX11	0.000361023	0.00265411	3.58903
ISL1	0.000378093	0.00276442	3.57668
HOXD13	0.000382328	0.00278019	-3.5737
E2F3	0.000384946	0.0027841	-3.57187
ZXDA	0.000400226	0.00287905	-3.56143
TRIP10	0.000417023	0.00298026	3.55038
HES5	0.00041875	0.00298026	3.54927
RXRB	0.000426312	0.00301802	-3.54445
ZBTB20	0.00043574	0.00306346	3.53855
GATA3	0.000438703	0.00306346	3.53672
TFDP2	0.000439849	0.00306346	-3.53601
GTPBP1	0.00044375	0.00306346	-3.53363
PRDM10	0.000444179	0.00306346	3.53336
ALYREF	0.000457837	0.00314147	-3.52517
MZF1	0.000483832	0.00330289	-3.51019
HMGXB3	0.00051965	0.0035294	3.49073
ZFAND3	0.000534811	0.00361403	3.48287
SIN3B	0.000579048	0.0038933	3.46107
ERF	0.000591431	0.00395667	-3.45525
NMI	0.000604223	0.00402214	-3.44935
ARID3B	0.000646063	0.00427937	-3.43085
TEAD2	0.00071209	0.00469279	3.4038
ZBTB21	0.000715493	0.00469279	3.40247
ZMYM3	0.000738739	0.00482162	-3.39354
TAF4B	0.000835789	0.00542857	-3.35889
MAFG	0.000856209	0.00552132	-3.35207
PPARA	0.000858321	0.00552132	-3.35138
CUX2	0.000882966	0.00565267	3.34337
TRIP11	0.000912414	0.00581338	3.33408
KLF2	0.000918055	0.0058216	3.33233
USF1	0.000950811	0.00600087	-3.32236
POU2AF1	0.000965568	0.0060654	-3.31798
TFAP4	0.00100733	0.00629818	-3.3059
SATB2	0.00107104	0.00666537	3.28834
DMRT1	0.00107981	0.00668884	-3.286
NFX1	0.00110342	0.00680355	-3.27978
SIX5	0.00111105	0.00681918	3.2778
MED21	0.00115639	0.00706509	-3.26627
NFKB2	0.00117622	0.00715354	-3.26136
IKZF3	0.00119689	0.00724632	-3.25632
POU3F1	0.00122684	0.0073942	-3.24917
HOXB2	0.00123687	0.00741619	3.2468
HES4	0.00124157	0.00741619	3.2457
ASCL2	0.00127892	0.00760528	3.2371
MAFB	0.00131852	0.00780613	3.22822
E2F5	0.00137902	0.0081283	-3.21512
EP400	0.00138947	0.00815402	3.21291
ZBTB24	0.00139955	0.00816647	-3.2108
AIRE	0.0014038	0.00816647	-3.20991
HOXB5	0.00153285	0.00884432	3.18408
VGLL1	0.00153805	0.00884432	-3.18308
RNF13	0.00154015	0.00884432	-3.18267
HOXB1	0.0015871	0.00907493	-3.17381
RORC	0.00172792	0.00983812	3.1486
TSC22D1	0.00174332	0.00988375	3.14596
CEBPB	0.00175269	0.00988414	-3.14437
MED27	0.0017603	0.00988414	-3.14308
TEAD3	0.00176555	0.00988414	3.14219
NFATC3	0.00183894	0.0102521	-3.13003
SREBF1	0.00184996	0.0102707	3.12825
IRF9	0.00186329	0.0102787	-3.1261
ZSCAN2	0.00186675	0.0102787	-3.12554
CECR6	0.00187492	0.0102813	-3.12424
SOX18	0.00200983	0.0109761	3.10337
FHL2	0.00209232	0.0113797	3.09124
E2F4	0.00210074	0.0113797	-3.09003
ZDHHC1	0.0021276	0.0114788	3.08619
PURA	0.00215951	0.0116041	3.08168
EYA4	0.00223474	0.0119603	3.0713
DBP	0.00242722	0.0129387	-3.04613
ZMYM4	0.00259678	0.0137876	-3.02543
USE1	0.00274177	0.0144673	-3.00869
MYCN	0.00274641	0.0144673	3.00816
MAX	0.00286744	0.0150456	-2.99482
KAT2A	0.00296983	0.015522	-2.98393
SIX3	0.00301127	0.0156773	-2.97962
HHEX	0.00303679	0.0157489	-2.97699
ZNF271	0.00314332	0.0162385	-2.96623
GTF2B	0.00320704	0.0165039	-2.95996
BATF3	0.00325434	0.0166832	-2.95537
NKRF	0.00327176	0.0167085	-2.9537
TBX18	0.00330234	0.0168005	2.95078
ZFP36L2	0.00332673	0.0168522	2.94847
FOXC1	0.00333769	0.0168522	-2.94744
KMT2A	0.00339413	0.0170727	2.94217
STAT4	0.00341304	0.0171036	-2.94042
STAT5A	0.00344396	0.0171941	-2.93758
HSF2	0.00347126	0.017266	-2.93509
NR0B1	0.0035821	0.0177513	-2.92518
OPTN	0.00364635	0.0179559	-2.91955
HOXA9	0.00365023	0.0179559	2.91922
ZBTB7B	0.00366981	0.0179861	-2.91752
USF2	0.0037303	0.0182158	-2.91234
TGIF2LY	0.00396576	0.0192952	-2.89288
RNF114	0.00401752	0.0194433	-2.88874
ZNF691	0.00402525	0.0194433	-2.88813
RFX1	0.00411391	0.0198	2.88116
ZNF593	0.00419683	0.0199271	-2.87478
SAP30BP	0.0042153	0.0199271	-2.87337
MYC	0.00421539	0.0199271	-2.87336
ZXDC	0.00421866	0.0199271	-2.87311
MYT1	0.00422619	0.0199271	-2.87254
NR2C2	0.00422968	0.0199271	-2.87228
HOXC10	0.00432967	0.0203267	2.86477
BCL11B	0.00438765	0.0205269	-2.8605
BPTF	0.00448076	0.0208894	-2.85373
SUV420H1	0.0044964	0.0208895	-2.85261
ZBTB43	0.00460196	0.021306	-2.84512
ETV6	0.00475373	0.0219327	-2.83461
TIMELESS	0.0048205	0.0221644	-2.83009
ERCC3	0.00497631	0.0228024	-2.81975
ZNF80	0.00525328	0.0239894	-2.80207
INSM1	0.00528522	0.0240532	-2.80009
ZNF91	0.00534602	0.0242474	2.79634
VAX2	0.00570474	0.025787	-2.77499
HOXC13	0.00572417	0.0257877	2.77387
SOX6	0.00587214	0.0263655	-2.76544
FLI1	0.00597242	0.0267261	-2.75983
GTF3C1	0.0060085	0.0267979	2.75784
NKX2-2	0.00607653	0.0270113	2.75411
SOX8	0.00620662	0.0274982	-2.74707
ZNF205	0.00624156	0.0275617	-2.7452
SMAD4	0.0064837	0.0285368	-2.73252
EHF	0.00683053	0.0299648	2.71507
ZNF217	0.00701418	0.0306388	2.70616
SOX10	0.00702997	0.0306388	-2.7054
ZNF219	0.00707089	0.030705	2.70345
LMO7	0.00709105	0.030705	2.70249
TFB1M	0.00732159	0.0315155	-2.69169
ZNF408	0.00733307	0.0315155	2.69116
RING1	0.00734889	0.0315155	2.69044
CNOT8	0.00749532	0.0320407	-2.68376
ZNF83	0.00752521	0.0320658	2.68241
EOMES	0.00754913	0.0320658	-2.68134
BRPF3	0.00770485	0.0326237	2.67441
ZKSCAN3	0.00821246	0.034555	-2.65266
PRICKLE3	0.00821263	0.034555	-2.65266
LMO3	0.00827876	0.0347241	-2.64991
NR4A1	0.00832129	0.0347934	-2.64816
ATF7IP	0.00842113	0.0351012	-2.64407
INTS4	0.00855113	0.0355323	-2.63882
NR2F2	0.00868098	0.035872	2.63364
HIVEP1	0.00868649	0.035872	2.63342
MKX	0.00883542	0.036275	2.62757
ZBTB47	0.00883831	0.036275	2.62746
NFKBIB	0.00890346	0.0364307	-2.62493
TECPR1	0.00901166	0.0366778	-2.62076
RNF24	0.00901868	0.0366778	2.62049
GLI1	0.00907992	0.0368149	2.61815
CHD1L	0.00926447	0.0374497	-2.61119
RBPJ	0.00933625	0.0375595	-2.60852
FOSL1	0.00937331	0.0375595	-2.60715
HDAC1	0.00937583	0.0375595	-2.60706
LZTR1	0.00951283	0.0379945	2.60202
MED24	0.00960677	0.0380775	2.59861
EP300	0.00962965	0.0380775	2.59778
MNT	0.00964066	0.0380775	2.59739
HOXA4	0.00964744	0.0380775	2.59714
NRIP1	0.00971194	0.0382193	2.59482
ZNF207	0.00977736	0.0383281	-2.59249
SP3	0.00979688	0.0383281	-2.59179
ZNF324	0.00984137	0.03839	2.59021
YBX3	0.00993129	0.0386281	2.58704
ERGIC2	0.0107566	0.0417169	-2.55908
TRIM15	0.0108783	0.042067	-2.55512
EYA1	0.0109861	0.042262	-2.55164
HEY2	0.0109919	0.042262	2.55146
PLAG1	0.0110846	0.0424961	-2.5485
GTF3A	0.0116397	0.044497	-2.5312
HLF	0.011851	0.0451756	2.52481
CNBP	0.0121842	0.0463136	-2.51494
FOXQ1	0.0122436	0.0464079	2.5132
ARID5A	0.0123334	0.0466162	-2.5106
ZNF141	0.0125946	0.0474691	-2.5031
HOXA2	0.0126988	0.0476828	2.50015
EZH1	0.0127225	0.0476828	-2.49948
ETV4	0.0129874	0.0482259	-2.49209
TSC22D2	0.012996	0.0482259	2.49185
ZNF24	0.0129997	0.0482259	-2.49175
POU5F1	0.0130116	0.0482259	-2.49142
ZNF629	0.0131056	0.0484402	-2.48883
ZNF184	0.0139515	0.0513675	-2.46626
KLF12	0.0139744	0.0513675	2.46567
CBX3	0.0140849	0.0515468	-2.46282
PIAS2	0.0141003	0.0515468	-2.46242
ADNP2	0.0141777	0.0515986	-2.46043
DEAF1	0.0141915	0.0515986	2.46008
TFAP2D	0.0146853	0.0531616	-2.44765
PAX8	0.0147009	0.0531616	-2.44726
GTF2H3	0.0148385	0.0534013	-2.44386
POU1F1	0.014847	0.0534013	-2.44365
ZNF414	0.0149237	0.0535332	-2.44177
RHOXF2B	0.0149752	0.0535743	-2.44052
FOXI1	0.0150695	0.0536091	-2.43822
TCF12	0.0150937	0.0536091	2.43764
MTF2	0.0151051	0.0536091	-2.43736
IRF5	0.0152066	0.0538264	-2.43491
ELK3	0.0152486	0.0538327	2.4339
DDIT3	0.0154562	0.0544219	-2.42895
YEATS4	0.015598	0.0547772	-2.4256
RARG	0.0156827	0.0547966	-2.42361
ZNF213	0.0156854	0.0547966	2.42355
NR4A2	0.015886	0.0552374	-2.41888
SMARCA1	0.0158942	0.0552374	2.41869
DLX3	0.0162036	0.0561669	2.4116
NR5A2	0.0166305	0.0574976	2.402
SALL2	0.0170217	0.0586984	2.39339
FOXK2	0.0173797	0.0597138	-2.38567
TNFRSF11B	0.0174054	0.0597138	2.38512
TBX22	0.0175072	0.0599097	-2.38295
ALX3	0.0175535	0.0599148	-2.38196
RNF10	0.0176601	0.0601254	2.37971
ZBTB17	0.017849	0.0606143	2.37575
TCEAL1	0.0186767	0.0632645	2.3588
SETBP1	0.0188081	0.0635485	2.35617
CHD1	0.0188791	0.0636278	-2.35476
ZNF430	0.0189289	0.0636353	-2.35377
RNF141	0.019263	0.0645963	2.34719
CNOT4	0.0199077	0.0664438	-2.33477
BLOC1S1	0.0199133	0.0664438	-2.33467
MID1	0.0200339	0.0666799	-2.33239
ZNF264	0.0204132	0.0677483	2.32528
T	0.0204561	0.0677483	-2.32449
ZNF410	0.0205696	0.0678822	2.32239
BAZ2B	0.020598	0.0678822	2.32186
ATF2	0.0208222	0.0684524	-2.31775
ERMP1	0.0212986	0.0698468	2.30915
SMAD9	0.0213697	0.0699088	2.30787
ZNF136	0.0217218	0.0707781	-2.30164
PITX1	0.0217435	0.0707781	2.30126
SUB1	0.0217942	0.0707781	-2.30037
ATXN2	0.0224912	0.0728651	2.28831
IRX3	0.0228234	0.0737627	2.28268
ELF2	0.0229819	0.074096	-2.28001
IRX2	0.0230568	0.0741586	2.27876
TWIST1	0.0232903	0.0747299	2.27488
BAZ1B	0.0235034	0.0752335	-2.27137
NR4A3	0.0241038	0.0767889	-2.26162
STAT2	0.0241041	0.0767889	2.26161
SNAPC5	0.0244706	0.0777712	-2.25576
PREB	0.0246694	0.0782172	-2.25262
NR1D2	0.0248475	0.0785956	-2.24983
RREB1	0.0253172	0.0798923	2.24254
NKX1-2	0.0259414	0.0816696	-2.23303
BAP1	0.0263347	0.0827131	2.22714
TONSL	0.0265415	0.0830037	-2.22407
HOXB3	0.0265513	0.0830037	2.22393
MITF	0.0269903	0.0841796	-2.21749
MNX1	0.0270648	0.0842155	2.21641
PML	0.0273351	0.0848593	-2.2125
ELF5	0.0274658	0.0850676	-2.21062
NFRKB	0.0277296	0.0855821	2.20685
ETV3	0.0277598	0.0855821	-2.20642
NKX2-3	0.0281509	0.0865884	-2.20089
ZNF605	0.0282416	0.0866679	2.19962
LHX2	0.028346	0.0867895	-2.19816
ZFP64	0.0284283	0.0868425	-2.19702
SOX21	0.0286272	0.087152	-2.19425
BTF3	0.0286598	0.087152	2.1938
HOXD9	0.0288215	0.087445	2.19157
ZNF415	0.028956	0.0876541	2.18973
REPIN1	0.0297784	0.0897689	-2.17859
UBR4	0.0297888	0.0897689	2.17845
PRDM9	0.0299096	0.0899306	-2.17684
TFEB	0.0301482	0.0904445	-2.17367
SAMD4B	0.0303698	0.0909056	-2.17075
EED	0.0308706	0.0921984	-2.1642
VPS72	0.0310433	0.0925076	-2.16197
MLLT4	0.0312867	0.0930259	-2.15884
BACH2	0.031482	0.0933988	2.15634
NUFIP2	0.0316659	0.0937367	-2.154
KAT5	0.03187	0.0941326	-2.15142
IRX5	0.0321384	0.0947163	2.14805
IGHMBP2	0.0323048	0.0949975	-2.14597
KLF11	0.0325952	0.0956411	-2.14236
TAF12	0.0327328	0.0956778	-2.14066
ZNF256	0.0327631	0.0956778	-2.14028
POU3F2	0.0328222	0.0956778	-2.13956
RFX2	0.0330369	0.0959783	2.13692
TRIP6	0.0330688	0.0959783	2.13653
COPS2	0.0339259	0.0980058	-2.12617
HOXC6	0.0339831	0.0980058	2.12549
TCFL5	0.0339871	0.0980058	2.12544
LIN28A	0.0343502	0.0988399	-2.12112
ATF4	0.0352192	0.101123	-2.11095
ZBTB48	0.0354091	0.10145	2.10876
LHX1	0.0356898	0.102036	2.10553
ATOH7	0.0376745	0.107481	-2.08333
ZNF460	0.0382501	0.108891	-2.07707
GATA2	0.0386807	0.109883	2.07245
PAX6	0.0391637	0.111019	-2.06731
ZNF711	0.0393119	0.111204	-2.06575
CREB1	0.0396898	0.112036	-2.06178
DR1	0.0399363	0.11232	-2.05921
RORA	0.0399584	0.11232	-2.05898
MED26	0.0403191	0.112815	-2.05524
TULP2	0.0404143	0.112815	2.05426
HMX3	0.040461	0.112815	-2.05378
HIC1	0.0404719	0.112815	2.05367
OLIG2	0.0405644	0.112838	-2.05271
SNW1	0.0426623	0.118428	-2.03163
PRDM1	0.0427724	0.118488	-2.03055
ATF1	0.0430848	0.119106	-2.0275
ZNF473	0.0433299	0.119537	-2.02511
GSC	0.0438478	0.120717	2.02011
BARHL2	0.0440458	0.121013	2.01821
ZFP62	0.0443281	0.121539	-2.01551
RUNX1T1	0.0447637	0.122482	2.01138
NFKBIA	0.0450379	0.122733	-2.0088
MED16	0.0452443	0.122733	2.00686
SNAI3	0.0452773	0.122733	-2.00656
ZNF148	0.0453386	0.122733	2.00598
DRGX	0.0454169	0.122733	-2.00525
ZNF131	0.0454533	0.122733	2.00491
HAND2	0.0454975	0.122733	2.0045
TRIM62	0.0459582	0.123479	2.00023
ZFP91	0.0459828	0.123479	2
PKNOX2	0.0460509	0.123479	1.99937
ELF3	0.0462774	0.123838	1.99729
HNF4A	0.0490758	0.131065	1.97222
ZNF133	0.0496142	0.132239	1.96754
HOXA3	0.0497315	0.132288	1.96652
HDAC2	0.0498645	0.132378	-1.96538
TRIOBP	0.0503108	0.133299	1.96154
ZNF33B	0.0523547	0.13844	-1.94434
ZNF331	0.0533081	0.140465	-1.93651
PITX3	0.0533306	0.140465	1.93633
GTF2A1L	0.0536031	0.140906	1.93411
ZNF211	0.0546482	0.143158	1.9257
ZNF169	0.054674	0.143158	-1.92549
ARX	0.0551496	0.144121	-1.92171
ZSCAN26	0.0554527	0.144631	-1.91931
FOXP2	0.0558358	0.144927	1.9163
TRIM10	0.0559555	0.144927	-1.91536
REST	0.0561236	0.144927	1.91405
ZNF746	0.0561504	0.144927	-1.91384
MAZ	0.0561653	0.144927	-1.91372
ZNF18	0.0562161	0.144927	-1.91332
IKZF5	0.0564802	0.14513	-1.91127
HOXB4	0.0565117	0.14513	1.91102
EMX1	0.0571448	0.146475	-1.90613
ARHGAP35	0.0584413	0.149511	1.89625
TEAD4	0.0591493	0.151034	-1.89093
SIX4	0.0600334	0.152999	1.88436
NKX6-1	0.0602152	0.153171	1.88302
TFEC	0.0609704	0.154798	-1.87749
MBD2	0.0612394	0.155186	-1.87553
TSC22D3	0.0618442	0.156422	1.87116
TRMT1	0.0619988	0.156518	-1.87005
ETS2	0.0637563	0.160651	1.85756
KLF8	0.0644101	0.161895	1.85299
TCF7L1	0.0644917	0.161895	-1.85242
MEIS2	0.0647212	0.162167	1.85082
SMYD5	0.0651697	0.162985	-1.84772
PRR7	0.0654063	0.163272	-1.84609
HES7	0.0655287	0.163273	-1.84525
ZMYM5	0.0661434	0.164438	-1.84105
YY1	0.0662423	0.164438	-1.84037
GCM1	0.0668143	0.165361	1.8365
SMARCE1	0.0669139	0.165361	1.83582
KLHL21	0.0669848	0.165361	-1.83534
NFE2	0.0675592	0.166459	-1.83149
SCAND2P	0.0676782	0.166459	-1.83069
SERTAD2	0.0683001	0.16768	-1.82655
TFDP1	0.0685681	0.16803	-1.82477
PRDM2	0.0691947	0.169255	1.82064
ZNF669	0.0695999	0.169935	-1.81799
ZBTB33	0.0698387	0.170101	-1.81643
VSX1	0.069922	0.170101	-1.81589
FOXD1	0.0702671	0.170624	-1.81365
ZNF444	0.0704197	0.170624	-1.81266
RORB	0.0705208	0.170624	1.81201
LMX1A	0.0706472	0.170624	1.81119
SNAPC2	0.0708008	0.170687	1.8102
ARNT	0.0711197	0.170905	-1.80815
MORF4L1	0.0711468	0.170905	1.80798
ANP32A	0.0727626	0.174474	-1.7977
ZNF182	0.0732548	0.175095	-1.79461
YBX2	0.0732832	0.175095	-1.79443
POU5F2	0.0743327	0.177212	-1.7879
HMX2	0.0744343	0.177212	1.78727
STAT3	0.074667	0.17745	1.78584
PRDM4	0.0751823	0.178248	1.78267
TRIM13	0.0752693	0.178248	1.78213
SRA1	0.0758173	0.178687	-1.77879
SMARCAL1	0.0758437	0.178687	-1.77863
SREBF2	0.0758553	0.178687	-1.77855
AATF	0.0760669	0.178871	-1.77727
RB1	0.0769087	0.180533	-1.77218
MLX	0.0775213	0.181321	-1.7685
SOX2	0.0775234	0.181321	-1.76849
ZNF124	0.0776509	0.181321	-1.76773
HOXD8	0.0777881	0.181325	1.76691
BACH1	0.0780284	0.181569	-1.76548
TRIM28	0.0783362	0.181761	1.76365
ZNF268	0.0783826	0.181761	1.76337
KIAA0040	0.0788709	0.182537	1.76049
TAL1	0.079077	0.182537	1.75927
FHL5	0.0791268	0.182537	1.75898
NFATC1	0.0794749	0.183025	-1.75694
KLF10	0.0805841	0.18526	1.75047
PER2	0.0807276	0.185272	1.74964
HLX	0.0820244	0.187926	-1.74219
LAS1L	0.0842552	0.192707	-1.72959
REL	0.0864052	0.19707	-1.71769
TSC22D4	0.0864574	0.19707	-1.71741
KDM5C	0.0866192	0.197103	1.71652
ZAR1	0.0874001	0.198542	1.71227
EGR1	0.0881423	0.199889	1.70826
SSX1	0.0886404	0.200678	-1.70558
MEFV	0.0888535	0.200821	-1.70444
ID2	0.0890962	0.20103	-1.70314
TRIM24	0.0896461	0.20193	-1.70021
SF1	0.0900014	0.20239	1.69833
PPARG	0.0904206	0.202991	1.69611
ZIC3	0.0917913	0.205723	-1.68892
HOXB9	0.092451	0.206855	-1.68549
ZNF92	0.0939592	0.209554	-1.67772
ZNF74	0.0939703	0.209554	-1.67767
SAFB	0.094722	0.210652	-1.67383
BANP	0.0947775	0.210652	-1.67355
CASK	0.096143	0.213332	-1.66665
RCOR1	0.0972469	0.215424	-1.66113
TAF13	0.0997609	0.220543	-1.64874
MED23	0.0998873	0.220543	1.64813
ZIC4	0.100276	0.221036	-1.64624
ZNHIT6	0.102243	0.225001	-1.63676
PHRF1	0.102943	0.22617	-1.63342
ZNF222	0.103282	0.226542	-1.63181
RNF4	0.103712	0.227115	-1.62977
NFIB	0.104583	0.228648	1.62567
PROX1	0.105148	0.229507	-1.62302
EGLN2	0.105575	0.230064	-1.62103
HNF1A	0.105875	0.230343	1.61963
ZSCAN9	0.106137	0.230538	1.61841
CREBBP	0.106382	0.230696	1.61727
IRF6	0.107282	0.23227	1.61312
ZNF266	0.110382	0.238498	1.59901
BTAF1	0.110515	0.238498	1.59841
SHOX2	0.110784	0.238694	1.5972
KLF15	0.111114	0.238699	-1.59573
NR1D1	0.111143	0.238699	-1.5956
PHOX2A	0.112596	0.241432	-1.58913
NR3C1	0.113455	0.242884	-1.58534
NFIL3	0.113944	0.243542	-1.58318
UBP1	0.114583	0.244518	1.58038
PACS2	0.115807	0.246473	1.57506
TAF9	0.116036	0.246473	-1.57407
SMARCA2	0.116052	0.246473	-1.574
MGAT5	0.116967	0.248022	-1.57005
BHLHE22	0.11805	0.249922	1.56542
SSX2	0.118661	0.250267	-1.56282
BCLAF1	0.118667	0.250267	-1.56279
ZNF250	0.118815	0.250267	-1.56216
TBPL1	0.11914	0.250267	-1.56078
PBX3	0.119148	0.250267	-1.56075
NKX2-1	0.120721	0.253173	-1.55412
RBPJL	0.121387	0.254172	-1.55133
SAP18	0.122207	0.255488	1.54792
DMRT2	0.122443	0.255582	1.54694
CDX2	0.12276	0.255847	-1.54562
IFT172	0.123551	0.257094	1.54236
SP1	0.12379	0.257191	-1.54138
HMX1	0.124113	0.257463	-1.54005
NEUROD4	0.124792	0.257975	-1.53727
FOXN3	0.124924	0.257975	-1.53673
ZNF692	0.124939	0.257975	1.53667
FOXE1	0.125747	0.259243	-1.53338
PPARGC1A	0.126679	0.260765	-1.5296
PPARD	0.12695	0.26092	-1.52851
ZNF592	0.128253	0.262978	-1.52328
ZBTB25	0.128344	0.262978	-1.52292
CEBPA	0.129041	0.264001	-1.52014
HIRA	0.130181	0.265927	-1.51561
ZNF41	0.131025	0.266985	1.51229
TRIM38	0.131271	0.266985	-1.51132
ZNF26	0.131539	0.266985	-1.51027
HOXB8	0.131558	0.266985	1.5102
RBBP5	0.131778	0.266985	-1.50933
ZMYM6	0.131896	0.266985	-1.50887
ZNF157	0.133453	0.269728	1.50281
ESR1	0.133715	0.26985	1.50179
TAF3	0.134065	0.270149	-1.50044
RUNX1	0.134319	0.270254	1.49946
STAT6	0.134813	0.27084	-1.49755
HES6	0.135643	0.271984	-1.49437
IRF7	0.13598	0.271984	-1.49308
CREB3	0.136079	0.271984	-1.4927
SUPT20H	0.136195	0.271984	1.49226
TBX5	0.136538	0.272131	1.49095
MTA2	0.136705	0.272131	-1.49031
BTBD3	0.136879	0.272131	-1.48965
ATF6	0.138223	0.274395	-1.48456
MANSC1	0.138561	0.274658	1.48329
ZHX3	0.139296	0.275707	1.48052
LRRC14	0.139591	0.275883	-1.47942
HOXB13	0.140352	0.276977	1.47657
PRDM11	0.140989	0.277826	-1.4742
JMJD4	0.142585	0.280196	-1.4683
ETV1	0.142801	0.280196	1.4675
KLF5	0.142821	0.280196	-1.46743
CSRP3	0.144588	0.283249	-1.46096
HCFC2	0.145343	0.28431	-1.45821
ZNF200	0.146683	0.285983	-1.45336
GRHL1	0.146761	0.285983	1.45308
GTF3C5	0.146839	0.285983	-1.4528
BARX2	0.149151	0.290064	-1.44452
BARX1	0.150769	0.292785	-1.43879
TCF15	0.15124	0.293275	-1.43713
ZHX1	0.15288	0.296026	-1.43138
ZNF146	0.154445	0.298624	-1.42593
HOXA13	0.156831	0.302799	1.41771
PBX4	0.158766	0.306094	-1.41111
NFATC2	0.160685	0.309348	-1.40463
ZNF251	0.162574	0.312534	-1.39831
RELA	0.164687	0.316142	-1.3913
ZNF275	0.165078	0.316408	1.39001
MAML3	0.165298	0.316408	1.38928
SIAH2	0.166291	0.317854	-1.38602
ZMYND11	0.167445	0.319602	-1.38225
TOX	0.168129	0.32045	-1.38003
ZBTB11	0.169097	0.321837	-1.37689
PRDM8	0.170576	0.324112	1.37212
ZNF358	0.170777	0.324112	-1.37147
SMARCC2	0.171074	0.324218	1.37052
PDX1	0.171592	0.324505	-1.36886
SATB1	0.171711	0.324505	-1.36848
POU3F3	0.172062	0.324709	1.36736
PLRG1	0.172551	0.324966	-1.3658
GTF2A2	0.172684	0.324966	-1.36537
CBX7	0.173864	0.326728	-1.36162
MEF2A	0.175598	0.329523	-1.35615
GTF2F2	0.177398	0.332435	-1.35051
ZBTB18	0.179029	0.335023	1.34543
SIX1	0.179875	0.336136	1.34282
ZNF174	0.180652	0.337116	-1.34042
POU2F1	0.181165	0.337168	-1.33884
MIS18BP1	0.181198	0.337168	-1.33874
NR2E1	0.181456	0.337168	-1.33795
NR1H2	0.181746	0.337168	-1.33706
FOXB1	0.18194	0.337168	-1.33647
HLTF	0.183388	0.339382	-1.33204
IER2	0.183944	0.339941	-1.33035
SMARCA5	0.184445	0.340397	-1.32883
ZNF221	0.184979	0.340912	-1.32721
ARID3A	0.185778	0.341913	-1.3248
GATA5	0.186316	0.342204	1.32318
PAXIP1	0.186448	0.342204	-1.32278
LARP1	0.18736	0.343407	1.32004
SUPT4H1	0.18798	0.344072	-1.31819
MGA	0.189341	0.34609	-1.31413
ZSCAN21	0.189749	0.346364	-1.31291
THRB	0.19112	0.34839	1.30886
RNF41	0.191422	0.348466	-1.30797
BAZ1A	0.193634	0.352014	-1.30147
MYOG	0.194324	0.352789	1.29945
GTF3C3	0.195997	0.355309	-1.29459
TBR1	0.196243	0.355309	-1.29387
MLLT3	0.198411	0.358748	-1.28762
PAX7	0.199899	0.359726	1.28335
HSF1	0.199987	0.359726	-1.2831
NFE2L1	0.200017	0.359726	-1.28302
CSRP2	0.200027	0.359726	1.28299
SND1	0.200657	0.360374	-1.28119
DMRTA2	0.200964	0.360443	-1.28032
EVX1	0.203028	0.363657	1.27446
TAF6	0.203311	0.363676	-1.27366
MEF2D	0.203943	0.363711	1.27188
PKNOX1	0.204088	0.363711	1.27147
FOXP3	0.204146	0.363711	1.27131
KMT2D	0.204848	0.364476	-1.26934
ZPR1	0.205474	0.365105	-1.26758
VDR	0.206466	0.366381	1.26481
ZNF135	0.207223	0.367238	1.2627
ZNF416	0.208066	0.368243	-1.26036
PITX2	0.21009	0.37129	1.25476
PHF11	0.210342	0.37129	-1.25406
KLF13	0.210929	0.371463	1.25245
ZNF202	0.210996	0.371463	1.25227
HOXA6	0.211785	0.372364	1.2501
NR5A1	0.212354	0.372874	-1.24854
DMBX1	0.213838	0.374988	-1.24449
TAF1B	0.21432	0.375203	-1.24318
LHX9	0.214522	0.375203	-1.24264
ERCC6	0.214926	0.375419	-1.24154
ONECUT1	0.217883	0.380087	-1.23356
SIAH1	0.218534	0.380728	1.23182
DLX5	0.219403	0.381745	-1.22949
SOX30	0.219968	0.382231	-1.22799
HOXC11	0.221313	0.384069	-1.22441
CREB5	0.222454	0.385339	-1.22139
ZNF106	0.222621	0.385339	1.22094
BNC1	0.224856	0.388705	-1.21506
ZNF107	0.225754	0.389754	-1.2127
BRPF1	0.229368	0.395483	-1.2033
ZKSCAN7	0.233837	0.40267	1.19182
MAMLD1	0.236292	0.406373	-1.18558
ZNF140	0.238091	0.408941	-1.18103
ZNF672	0.240153	0.411954	-1.17585
MEIS3P1	0.2421	0.414763	1.17099
NEUROG2	0.243203	0.41612	1.16825
ZNF20	0.243632	0.416321	1.16719
TAF5L	0.244962	0.41806	1.1639
MLLT1	0.246592	0.419685	1.15988
ZNF90	0.246821	0.419685	-1.15932
HEY1	0.247133	0.419685	1.15855
ZNF37A	0.24718	0.419685	-1.15844
SMARCC1	0.24784	0.419685	1.15682
PHF3	0.248098	0.419685	-1.15619
RARA	0.248534	0.419685	-1.15512
RFX3	0.248593	0.419685	-1.15497
POU4F2	0.248737	0.419685	-1.15462
OLIG3	0.251131	0.42274	1.1488
NR1H4	0.251948	0.42274	1.14681
ZNF263	0.252064	0.42274	1.14653
DACH1	0.252112	0.42274	1.14642
ATF3	0.252128	0.42274	-1.14638
TFAP2C	0.253192	0.423993	1.14381
TNRC6A	0.254676	0.425946	-1.14023
LDB1	0.256261	0.428029	-1.13643
GBX2	0.256561	0.428029	-1.13572
TFE3	0.257976	0.429473	-1.13234
ILF3	0.258069	0.429473	1.13212
TP53I13	0.259506	0.431328	-1.1287
SART3	0.26031	0.432128	-1.1268
CHD3	0.261157	0.432997	-1.1248
CBFA2T3	0.261911	0.433708	-1.12302
ZNF708	0.266375	0.440365	-1.11256
KLHL5	0.266589	0.440365	-1.11206
ATG4B	0.267538	0.441388	-1.10986
SMAD1	0.26846	0.441413	1.10772
NOBOX	0.268508	0.441413	-1.10761
IRX1	0.268543	0.441413	-1.10752
KDM4D	0.268933	0.441511	-1.10662
MIEF1	0.269452	0.441822	-1.10542
ZNF281	0.273508	0.447924	1.0961
MECOM	0.276208	0.451793	1.08994
SOX3	0.276609	0.451817	-1.08903
FOSL2	0.276898	0.451817	-1.08837
CHD5	0.277515	0.452271	1.08698
PSMC5	0.278469	0.453274	-1.08482
NCOR1	0.279291	0.453745	1.08296
NFIC	0.279437	0.453745	1.08263
TRPS1	0.280683	0.455217	-1.07983
NCOA4	0.281521	0.456023	-1.07795
ZHX2	0.282813	0.457562	1.07506
ZNF559	0.284923	0.45995	-1.07035
FOXO3	0.285077	0.45995	1.07001
ID4	0.28532	0.45995	-1.06947
MECP2	0.286711	0.461635	1.06638
HSFY1	0.288944	0.464672	-1.06145
TCF7	0.289934	0.465705	-1.05927
TADA2A	0.291512	0.467678	-1.05581
NPAS2	0.293754	0.47058	1.05091
ESR2	0.294148	0.47058	-1.05005
REV3L	0.29447	0.47058	-1.04935
POU2F3	0.294953	0.47058	1.0483
ESRRG	0.295081	0.47058	1.04802
ELF4	0.295432	0.47058	-1.04726
FOS	0.29619	0.471228	1.04561
ECD	0.301709	0.479438	-1.03373
CBX6	0.302386	0.479943	1.03228
TP73	0.304782	0.483173	1.02717
JUNB	0.307419	0.486043	1.02158
CNOT3	0.30753	0.486043	-1.02135
POU6F1	0.307985	0.486043	-1.02039
KLF1	0.308045	0.486043	-1.02026
DEPDC7	0.30993	0.488441	-1.01629
BMI1	0.310712	0.489098	1.01465
FOXP1	0.311319	0.489478	1.01337
ZNF236	0.311693	0.489489	-1.01259
ZNF362	0.312231	0.48976	-1.01146
DBX2	0.312678	0.489886	1.01053
MBNL2	0.313098	0.48997	-1.00965
AFF2	0.315021	0.492405	-1.00564
TLX3	0.316188	0.493052	-1.00322
ETS1	0.31623	0.493052	-1.00313
SUPT16H	0.316541	0.493052	1.00249
SOX9	0.318049	0.494608	0.999366
GSX2	0.318285	0.494608	-0.998879
ABT1	0.318649	0.494608	-0.998127
PRDM5	0.320894	0.497516	0.993503
SNAPC4	0.322187	0.498943	0.990849
PAX2	0.323514	0.50013	0.988134
ZNF185	0.323702	0.50013	0.98775
MED1	0.325171	0.501821	0.984752
TRIP4	0.326134	0.502585	0.982792
UBTF	0.326418	0.502585	-0.982216
HIF1A	0.328831	0.50572	0.977323
ZNF282	0.331166	0.508062	0.972613
ZBTB38	0.331745	0.508062	0.971448
LMO4	0.331845	0.508062	-0.971247
SETD4	0.331873	0.508062	-0.971189
SCML1	0.332453	0.508368	-0.970025
DMTF1	0.334619	0.511096	0.965685
FOXJ2	0.335541	0.511921	0.963842
LITAF	0.338227	0.51543	0.958495
IRX6	0.339392	0.516618	0.956183
KLF16	0.34037	0.51733	0.954249
GTF2H1	0.340649	0.51733	-0.953696
DRAP1	0.34102	0.51733	-0.952962
TGIF2LX	0.341875	0.51804	-0.951275
PHC1	0.342625	0.518588	0.949797
TLX2	0.343145	0.518789	0.948774
BRDT	0.348407	0.52615	-0.938471
ZNF23	0.349309	0.526724	-0.936714
PFDN5	0.349574	0.526724	0.936199
LHX8	0.351798	0.529478	0.931884
SSX6	0.353548	0.531513	-0.928501
DLX1	0.354533	0.531878	0.926601
HOXA10	0.354586	0.531878	-0.9265
NCOA3	0.35656	0.534241	0.922702
ZBTB39	0.360426	0.539202	-0.915304
ADNP	0.360677	0.539202	0.914826
LMO1	0.361606	0.539988	-0.913055
PRDM12	0.362414	0.540591	0.911519
ISL2	0.363829	0.541554	0.908834
HAND1	0.363869	0.541554	0.908757
MLXIPL	0.366904	0.545464	0.903019
GTF2A1	0.367749	0.546114	-0.901426
HMGN2	0.373701	0.554177	-0.890275
ESRRB	0.374007	0.554177	0.889703
ZNF14	0.376094	0.55638	0.885822
FEM1A	0.376326	0.55638	-0.885391
CEBPE	0.377365	0.556835	-0.883463
MAF	0.377466	0.556835	0.883276
TADA3	0.378688	0.558023	0.881014
HOXD3	0.381549	0.561075	0.875736
CEBPD	0.381598	0.561075	0.875646
ARIH2	0.382271	0.561447	0.874408
FOXD3	0.384093	0.563464	-0.871063
MYF6	0.384486	0.563464	-0.870343
PLAGL1	0.385648	0.564548	-0.868216
ZNF19	0.386086	0.564572	0.867415
HMG20B	0.386574	0.564668	0.866524
HOXB6	0.387078	0.564788	-0.865604
POU2F2	0.388304	0.56596	-0.863369
MEOX1	0.389777	0.566838	0.86069
HEXIM1	0.390423	0.566838	-0.859517
BCL6	0.390892	0.566838	0.858667
ZKSCAN8	0.390915	0.566838	-0.858625
TAF1A	0.391025	0.566838	-0.858425
RRN3	0.392372	0.568176	-0.855985
NKX1-1	0.39412	0.570089	-0.852827
LEF1	0.39727	0.574026	0.847155
WHSC1	0.398789	0.575598	-0.844431
STAT5B	0.399389	0.575843	0.843357
HNF1B	0.401953	0.578916	0.838777
TGIF1	0.402935	0.579319	-0.837026
FOXF1	0.403099	0.579319	-0.836734
SSX9	0.404396	0.579952	-0.834427
ZNF212	0.404701	0.579952	-0.833886
AHR	0.404839	0.579952	0.83364
NEUROD6	0.407675	0.58339	-0.828615
GSX1	0.409889	0.585931	0.824707
TBL1Y	0.410333	0.585939	-0.823926
ATF6B	0.411225	0.586588	-0.822354
MESP2	0.413479	0.589175	0.818396
GTF2H4	0.420067	0.597925	-0.8069
SUPT5H	0.424443	0.602819	0.799321
ASH1L	0.424646	0.602819	-0.798971
NR1I2	0.424856	0.602819	-0.798608
VEZF1	0.428659	0.606985	0.792064
HIF3A	0.4287	0.606985	-0.791992
ZFAND5	0.430201	0.608467	0.789419
ZNF79	0.430754	0.608606	0.788472
FOXJ1	0.431917	0.609605	0.786483
MXD1	0.432961	0.610434	-0.784701
TAF15	0.433659	0.610774	0.78351
DMRTC1	0.43596	0.613355	-0.779593
NRF1	0.436408	0.613355	-0.778831
ZNF30	0.438639	0.615815	0.775047
TRIM26	0.439744	0.615815	0.773176
BRD7	0.440142	0.615815	-0.772505
ZDHHC17	0.440373	0.615815	0.772113
JARID2	0.44046	0.615815	-0.771967
E2F6	0.441384	0.616463	-0.770406
SHOX	0.443198	0.618352	0.767348
SOX1	0.446028	0.621651	-0.762592
ZNF552	0.446918	0.622244	0.761099
MYBBP1A	0.450473	0.626542	-0.755156
NCOA2	0.451558	0.627398	-0.753348
SMARCB1	0.45257	0.628153	0.751662
TBX1	0.454456	0.630117	-0.748527
ZNF235	0.455446	0.630835	-0.746885
MED6	0.45753	0.633067	-0.743434
ESX1	0.458962	0.63374	-0.74107
VENTXP7	0.458964	0.63374	-0.741066
TBX6	0.459577	0.633932	-0.740055
BATF	0.460283	0.63412	-0.738891
ALX1	0.460736	0.63412	-0.738144
ZNF230	0.461135	0.63412	-0.737487
TULP4	0.462395	0.634982	-0.735415
FOXC2	0.462711	0.634982	-0.734895
IRF4	0.463624	0.635583	-0.733395
MIER1	0.464176	0.635689	-0.732489
MFSD3	0.464886	0.636	-0.731325
PMF1	0.465354	0.636	-0.730559
FAM189B	0.466654	0.637126	-0.728431
RLF	0.469112	0.639518	-0.724417
THRA	0.469363	0.639518	0.724009
GTF2I	0.472016	0.641455	-0.71969
ONECUT3	0.472285	0.641455	-0.719253
IKZF2	0.472559	0.641455	-0.718808
CREBZF	0.472847	0.641455	0.71834
ZNF267	0.473181	0.641455	0.717799
FEZF2	0.475646	0.644144	-0.713804
DPF2	0.479014	0.648049	-0.708365
ONECUT2	0.480125	0.648896	-0.706575
NFKBIL1	0.481519	0.650123	-0.704332
NAB1	0.482674	0.650827	-0.702476
BRF1	0.483013	0.650827	0.701932
HOXA7	0.485186	0.652891	0.69845
BARHL1	0.485521	0.652891	0.697914
TMF1	0.488607	0.654845	0.692984
PAX1	0.488685	0.654845	-0.69286
NPAS1	0.488804	0.654845	-0.692669
TSHZ1	0.488931	0.654845	-0.692466
ZNF277	0.491482	0.657603	-0.688406
HOPX	0.492443	0.65823	0.68688
HDAC4	0.494099	0.658653	0.684252
ETV2	0.4942	0.658653	0.684092
ZBTB40	0.494964	0.658653	-0.682882
FAM20C	0.495021	0.658653	-0.682791
ZNF85	0.495405	0.658653	-0.682183
MXD3	0.495713	0.658653	-0.681697
TFAP2A	0.49648	0.659019	0.680482
ZFHX2	0.500025	0.662664	0.674889
SMARCA4	0.500217	0.662664	-0.674586
KLF7	0.50095	0.662928	-0.673433
ZNF12	0.501407	0.662928	0.672713
GSC2	0.50528	0.667388	0.666636
ESRRA	0.507154	0.669093	-0.663702
GATA4	0.507814	0.669093	0.662671
ZKSCAN4	0.508071	0.669093	-0.66227
BRD4	0.508887	0.669509	-0.660996
ZNF180	0.510298	0.670164	-0.658795
BAZ2A	0.510713	0.670164	0.658148
TULP1	0.511381	0.670164	-0.657109
LHX6	0.511388	0.670164	-0.657097
ZSCAN10	0.512552	0.671032	0.655287
PRDM15	0.51358	0.67172	0.65369
DPRX	0.515653	0.673773	-0.650474
KLF6	0.516341	0.674014	0.649408
GCM2	0.52493	0.684315	-0.636163
ZIC1	0.525748	0.684315	-0.634907
E2F1	0.525767	0.684315	-0.634879
MYT1L	0.526442	0.684528	-0.633843
PER3	0.527305	0.684984	-0.632521
FOXA3	0.528665	0.686085	0.630439
ZNF7	0.532397	0.690259	-0.624739
ZNF273	0.533536	0.691066	0.623003
FOXE3	0.536348	0.694037	-0.618726
CAND1	0.539191	0.696827	0.614414
SP2	0.539589	0.696827	0.613812
HMBOX1	0.540067	0.696827	0.613088
NEUROG1	0.544721	0.702155	0.606059
SMAD7	0.546825	0.703781	0.602892
KDM3B	0.547034	0.703781	0.602577
SMAD2	0.548378	0.704832	-0.600557
TBX3	0.54957	0.705686	0.598767
MED12	0.550257	0.70589	0.597738
ZIC5	0.551187	0.706258	0.596344
ARNT2	0.552671	0.706258	0.594122
CELF3	0.553114	0.706258	-0.593458
TTLL5	0.553136	0.706258	0.593426
GTF3C4	0.553182	0.706258	0.593356
TAL2	0.554417	0.706983	0.591511
CDR2	0.554807	0.706983	0.590928
SIX2	0.557342	0.708939	-0.587147
ZNF132	0.557402	0.708939	-0.587057
HMGA1	0.559212	0.710566	-0.584362
ZNF195	0.56217	0.713646	0.579967
SEBOX	0.564497	0.715921	-0.576518
CTNNB1	0.566151	0.716926	0.57407
CLOCK	0.566762	0.716926	-0.573166
FOXL1	0.566897	0.716926	-0.572967
HOXD4	0.567844	0.717199	-0.571569
PHOX2B	0.56864	0.717199	-0.570394
SSX4	0.568903	0.717199	-0.570004
ZNF160	0.569257	0.717199	0.569483
TBP	0.569902	0.717337	-0.568531
HOXA11	0.571182	0.717697	0.566645
NEUROG3	0.571261	0.717697	-0.56653
TCERG1	0.572622	0.718732	0.564527
FOXD2	0.573892	0.719651	0.562659
UNCX	0.575776	0.721338	0.559893
RFX4	0.577919	0.723345	-0.556753
EYA3	0.582754	0.728715	0.549686
MIXL1	0.585421	0.731367	-0.545799
TAF1	0.586333	0.731503	-0.544473
SETDB1	0.586624	0.731503	0.54405
RAX	0.587244	0.731595	0.543148
CDX4	0.589451	0.733632	-0.539943
LBX1	0.589976	0.733632	-0.539181
NCOA1	0.592079	0.735564	0.536133
MAFK	0.593096	0.736143	0.534662
MYOD1	0.593668	0.73617	-0.533835
MAPK8IP1	0.595493	0.737749	0.531197
ZFPL1	0.600245	0.742948	0.524347
WT1	0.601859	0.743832	-0.522026
LMX1B	0.60207	0.743832	-0.521722
ZNF197	0.604177	0.745732	-0.518696
POU3F4	0.604723	0.745732	0.517914
TEAD1	0.606977	0.74765	0.514684
DPF3	0.607396	0.74765	-0.514085
NKX2-8	0.608775	0.748211	-0.512111
ATOH1	0.60897	0.748211	0.511832
ZNF254	0.61124	0.750246	0.50859
ZNF239	0.611748	0.750246	-0.507865
CDK8	0.613305	0.751467	0.505644
ERCC2	0.613947	0.751566	-0.504729
SOX4	0.615453	0.752479	0.502587
MSRB2	0.615818	0.752479	-0.502066
ATN1	0.618521	0.754464	-0.498225
ILF2	0.618571	0.754464	-0.498155
OTP	0.621541	0.757397	-0.493941
ZNF75A	0.623199	0.758726	-0.491595
ZNF443	0.626448	0.761989	0.487001
CBX1	0.631343	0.766769	0.480101
L3MBTL1	0.631524	0.766769	0.479846
TBX4	0.632523	0.767286	0.478441
SIM1	0.633714	0.767382	-0.476767
CBX2	0.63375	0.767382	-0.476717
NHLH2	0.63684	0.770427	-0.472379
SALL1	0.640268	0.773834	0.467579
TAF7	0.640814	0.773834	-0.466815
MED17	0.641887	0.774432	-0.465314
MYF5	0.644505	0.77689	0.461659
ATRX	0.645973	0.777959	-0.459612
ZNF117	0.648002	0.779701	0.456786
SSX5	0.651078	0.782053	0.452509
PER1	0.651126	0.782053	0.452441
NR6A1	0.652622	0.783146	-0.450365
GTF3C2	0.65593	0.786411	-0.445778
OTX2	0.659718	0.790244	0.440538
ZNF43	0.660609	0.790603	-0.439307
ZNF334	0.661678	0.791175	-0.437831
TUB	0.664949	0.793295	0.43332
HMGB1	0.664976	0.793295	0.433284
CDK7	0.665229	0.793295	0.432934
MSX2P1	0.66841	0.796378	-0.428558
CITED1	0.670596	0.798139	0.425554
PGR	0.671191	0.798139	0.424737
SRY	0.672122	0.798139	0.42346
HR	0.67244	0.798139	-0.423024
EVX2	0.673058	0.798139	0.422177
TAF4	0.673467	0.798139	0.421616
ZBTB6	0.67641	0.800911	0.417586
RIMS3	0.677003	0.800911	0.416775
DIDO1	0.678705	0.802215	0.414447
MYCBP	0.681325	0.804601	0.41087
ZNF189	0.682728	0.805547	0.408956
DPF1	0.683429	0.805664	-0.408001
MTF1	0.686387	0.808438	-0.403973
RBBP9	0.690412	0.812463	0.398503
PATZ1	0.692092	0.813725	0.396222
GTF2H2	0.693972	0.815219	0.393674
SUPT6H	0.696041	0.816932	0.390872
SIM2	0.697419	0.817833	0.389006
INSM2	0.698468	0.818345	0.387589
SPEN	0.699409	0.818731	0.386316
SMAD5	0.701544	0.819981	-0.383434
RXRG	0.701818	0.819981	0.383063
DLX2	0.702971	0.819981	-0.381509
ALX4	0.703682	0.819981	-0.380549
MORF4	0.703758	0.819981	-0.380446
ZSCAN12	0.704154	0.819981	0.379913
GFI1B	0.707118	0.822716	-0.375921
ZNF214	0.709426	0.824685	-0.372816
RLIM	0.713295	0.827878	0.367621
ZIC2	0.713411	0.827878	0.367465
ZNF2	0.715302	0.829354	0.364929
EGR4	0.716322	0.829817	-0.363563
SCAND1	0.719431	0.832698	-0.3594
ARFGAP2	0.724669	0.838036	-0.352403
KLF14	0.726065	0.838343	-0.35054
NCALD	0.726188	0.838343	-0.350377
ZRANB2	0.728726	0.839381	-0.346994
HOXD12	0.728953	0.839381	0.346691
ZNF706	0.728969	0.839381	-0.346671
VAX1	0.730787	0.84075	0.344251
CRX	0.731736	0.84112	0.342988
OVOL1	0.73249	0.841263	0.341986
E4F1	0.736528	0.845176	0.336622
MLLT6	0.738913	0.846654	0.333459
SMAD3	0.739319	0.846654	0.33292
FOXD4	0.739715	0.846654	-0.332395
GLIS1	0.745667	0.852002	0.324518
MEF2C	0.745673	0.852002	0.32451
TFB2M	0.746505	0.852002	0.323411
EGR3	0.746934	0.852002	-0.322843
ZNF142	0.747953	0.852437	0.321498
ASCL3	0.748786	0.852661	-0.320398
PRDM14	0.752832	0.856302	-0.315061
ZNF16	0.75354	0.856302	-0.314129
MXI1	0.753904	0.856302	-0.313649
MYCL	0.755076	0.856818	0.312107
SSX7	0.75564	0.856818	-0.311364
ELF1	0.756478	0.857043	0.310261
ZNF319	0.757656	0.857652	-0.308711
MNAT1	0.760566	0.860217	-0.304887
TBX21	0.762057	0.860755	0.302928
FOXG1	0.762909	0.860755	-0.301809
WDR45B	0.762971	0.860755	-0.301728
FOXL2	0.763737	0.860893	-0.300723
CUX1	0.765251	0.860924	0.298738
ARC	0.766374	0.860924	-0.297265
TAF10	0.766557	0.860924	-0.297026
HOXD11	0.767683	0.860924	0.295551
ZFAND6	0.767865	0.860924	0.295312
HMGA2	0.768044	0.860924	0.295077
LDOC1	0.768268	0.860924	-0.294784
PAX3	0.770272	0.862447	-0.29216
CREB3L1	0.771314	0.862891	0.290797
ZNF76	0.773267	0.864353	-0.288244
ASH2L	0.778313	0.869267	-0.281654
CITED2	0.779558	0.869627	0.28003
GTF2E1	0.779934	0.869627	0.279539
ZNF8	0.782351	0.871595	-0.27639
NR1I3	0.783886	0.872579	-0.27439
COPS5	0.785494	0.873641	-0.272297
ZNF35	0.794581	0.883015	-0.260491
RHOXF1	0.795435	0.88323	0.259382
NFYA	0.797928	0.885263	-0.256152
PLAGL2	0.801093	0.887895	-0.252052
ZNF234	0.801627	0.887895	-0.251361
LTN1	0.804571	0.890419	0.247553
ZNF44	0.806803	0.890915	-0.244668
MYBL2	0.806937	0.890915	-0.244495
SCRT1	0.807017	0.890915	-0.244391
ZNF461	0.81015	0.892992	-0.240345
RBL2	0.810234	0.892992	0.240238
ZNF138	0.812129	0.893975	0.237793
CBX8	0.812462	0.893975	-0.237363
ZFP36	0.814067	0.895005	0.235294
SOX5	0.816721	0.896275	0.231874
ZNF581	0.81702	0.896275	-0.231488
TBX20	0.817923	0.896275	0.230326
ARID1B	0.8182	0.896275	0.229969
POU6F2	0.818909	0.896275	-0.229056
PCGF3	0.819241	0.896275	-0.228629
NKX6-2	0.822605	0.89922	-0.224301
NFAT5	0.825592	0.901749	-0.220461
TAF1C	0.82802	0.903663	0.217343
SMARCAD1	0.82946	0.904497	-0.215494
ZNF143	0.834013	0.908721	0.209655
FOXO4	0.836255	0.910422	0.206783
MLLT10	0.838398	0.912013	0.204038
POU4F3	0.840178	0.912991	-0.201759
OSR1	0.840661	0.912991	0.201141
TAF6L	0.844046	0.915923	-0.196812
ZFX	0.848071	0.919546	-0.191669
NFIX	0.849218	0.91955	0.190204
ZNF630	0.84945	0.91955	0.189908
NFE2L2	0.850662	0.920118	0.188361
TFCP2	0.852287	0.921131	0.186287
ZXDB	0.855079	0.922754	-0.182726
CDX1	0.855807	0.922754	-0.181798
ZNF224	0.855858	0.922754	-0.181733
DCP1A	0.857323	0.92359	0.179866
CHD4	0.864058	0.930096	-0.17129
ZNF646	0.864961	0.93032	-0.17014
ZNF682	0.866753	0.931498	-0.167862
JUN	0.870173	0.934423	0.163514
ENO1	0.872029	0.934893	0.161156
RNF14	0.872162	0.934893	-0.160986
DLX4	0.872707	0.934893	0.160295
MLXIP	0.874532	0.936099	-0.157977
GABPA	0.875751	0.936655	-0.156429
LYL1	0.878079	0.938079	-0.153475
CREM	0.878485	0.938079	0.15296
CTCF	0.879966	0.938787	0.151081
NEUROD1	0.880551	0.938787	0.150339
NR3C2	0.883326	0.94062	-0.146821
DBX1	0.884741	0.94062	0.145027
KLF4	0.884996	0.94062	-0.144705
FOXN1	0.88561	0.94062	0.143927
PAX4	0.885786	0.94062	-0.143704
NR2E3	0.886531	0.940665	-0.14276
HOMEZ	0.888524	0.942033	-0.140236
ZFPM1	0.891939	0.944904	0.135913
ZNF248	0.893557	0.945214	0.133866
EYA2	0.894022	0.945214	0.133278
TFDP3	0.8949	0.945214	-0.132167
PCM1	0.896816	0.945214	-0.129744
EN2	0.896985	0.945214	0.129529
LHX4	0.897096	0.945214	-0.12939
MED14	0.897427	0.945214	-0.128971
NR0B2	0.897883	0.945214	-0.128394
NR2F6	0.899354	0.946018	0.126535
SOX15	0.902889	0.948622	-0.122068
RNF115	0.904098	0.948622	-0.12054
PDLIM5	0.905112	0.948622	0.11926
TOX3	0.905511	0.948622	0.118757
ZEB2	0.905773	0.948622	-0.118425
BRD2	0.906083	0.948622	-0.118034
LSR	0.906975	0.948814	-0.116908
OLIG1	0.912878	0.953884	0.109458
VSX2	0.913757	0.953884	0.10835
ZNF274	0.914141	0.953884	0.107865
TCF20	0.915691	0.953884	0.105911
KCNIP3	0.916019	0.953884	-0.105497
NCOA6	0.916099	0.953884	-0.105396
PROP1	0.920395	0.957612	-0.099981
ZNF22	0.921749	0.958275	-0.0982757
ZFY	0.922635	0.958451	0.0971592
ZNF155	0.92573	0.960213	-0.0932601
ZKSCAN5	0.925766	0.960213	-0.0932156
AFF4	0.928518	0.962321	0.0897505
NKX6-3	0.934858	0.967484	0.0817712
HSF4	0.934945	0.967484	-0.0816611
PRDM16	0.936859	0.968715	-0.079254
KLF3	0.943545	0.974875	-0.0708465
ARNTL	0.947515	0.976582	0.0658567
ZNF354A	0.948673	0.976582	-0.0644024
LHX3	0.950574	0.976582	0.0620139
TAF2	0.950863	0.976582	-0.0616506
FOSB	0.952012	0.976582	-0.0602072
ZNF3	0.952026	0.976582	0.0601898
SRCAP	0.952174	0.976582	-0.0600044
FOXJ3	0.952542	0.976582	0.0595412
HSFX1	0.952826	0.976582	0.0591845
GATA6	0.952932	0.976582	0.0590516
TCF21	0.954065	0.976582	-0.0576286
ZNF483	0.954284	0.976582	0.057354
TPRX1	0.954686	0.976582	-0.0568488
PRDM13	0.956185	0.977369	-0.0549661
MED15	0.956918	0.977371	-0.0540457
TBC1D10B	0.959754	0.97952	0.0504853
BRD1	0.962175	0.981242	0.047446
SNAI1	0.964893	0.983265	-0.0440334
FOXA2	0.966914	0.984503	-0.0414977
ZBTB7A	0.96758	0.984503	0.0406624
CBX4	0.968445	0.984634	0.0395767
NEUROD2	0.969639	0.985101	0.0380776
CHD6	0.971843	0.986591	-0.0353121
SOX14	0.972628	0.986638	0.0343282
TEF	0.974484	0.987772	-0.0319994
TPRXL	0.977151	0.989359	-0.0286539
ZNF208	0.977528	0.989359	0.0281803
ETV5	0.981647	0.992776	0.0230149
TULP3	0.983205	0.99359	-0.0210608
NAB2	0.983936	0.99359	-0.0201431
IRF3	0.985268	0.994086	-0.0184726
HOXA1	0.986944	0.994086	0.0163709
UTF1	0.987837	0.994086	0.0152514
HOXC12	0.988129	0.994086	0.0148852
MEOX2	0.988794	0.994086	0.0140511
BSX	0.989596	0.994086	0.0130452
SIX6	0.989664	0.994086	0.0129609
HOXD10	0.990372	0.994086	0.0120731
NFKB1	0.992207	0.995182	0.00977214
DTX2	0.994879	0.997115	0.00642085
ST18	0.996129	0.99762	-0.00485351
GATA1	0.997277	0.998023	-0.00341455
MED7	0.999741	0.999741	-0.000325104

## Sheet: Ranked_TFs_EMAT3
EMAT3 (ranked list)	pvalue	FDR	T-statistic		Ranked_list_underexpressed	Ranked_list_overexpressed
SNAI2	1.15114e-52	1.54023e-49	-17.02		SNAI2	AFF3
RNF144A	4.46857e-45	2.98947e-42	-15.4421		RNF144A	ZNF165
FOXO1	6.86859e-43	3.06339e-40	-14.9763		FOXO1	TAF6
MAFB	9.35732e-43	3.13002e-40	-14.9475		MAFB	MYT1
ID3	1.18711e-38	3.1767e-36	-14.0553		ID3	ESR1
TSHZ3	4.35504e-34	8.90487e-32	-13.0304		TSHZ3	ZNF629
ZFP36L2	4.65875e-34	8.90487e-32	-13.0237		ZFP36L2	TFAP4
MSC	3.51377e-33	5.87679e-31	-12.8219		MSC	ZNF76
BHLHE22	6.28612e-33	9.34536e-31	-12.7635		BHLHE22	ZNF444
PRRX2	3.64168e-32	4.87257e-30	-12.5862		PRRX2	NPAS1
CSRP2	1.18116e-30	1.43671e-28	-12.231		CSRP2	ZNF205
TCF4	1.71572e-30	1.91303e-28	-12.1925		TCF4	MYB
ZFPM2	2.41731e-30	2.48797e-28	-12.1571		ZFPM2	RNF41
ZEB2	1.16474e-29	1.11316e-27	-11.9941		ZEB2	DBP
AFF3	1.71903e-29	1.53338e-27	11.9535		YBX3	ZNF271
YBX3	1.52003e-28	1.27112e-26	-11.725		FOXF2	CHD6
FOXF2	1.58565e-26	1.248e-24	-11.2284		TGFB1I1	CASZ1
TGFB1I1	5.5785e-26	4.14669e-24	-11.0917		PRDM8	KAT2A
PRDM8	1.97392e-25	1.39006e-23	-10.9533		FHL1	GATA3
ZNF165	3.54865e-24	2.37405e-22	10.6327		BNC2	SREBF1
FHL1	4.60857e-24	2.93632e-22	-10.6033		ZFHX4	KIAA0040
BNC2	3.91258e-23	2.29081e-21	-10.3614		IRF8	ASCL1
ZFHX4	3.93787e-23	2.29081e-21	-10.3607		ETS1	ZNF552
TAF6	1.01872e-22	5.56025e-21	10.252		TSHZ2	TBX3
IRF8	1.03891e-22	5.56025e-21	-10.2497		ARID5B	HMG20B
ETS1	2.97006e-22	1.52844e-20	-10.1287		NKX3-2	OVOL1
TSHZ2	1.84257e-21	9.13096e-20	-9.91594		ETS2	ZNF20
MYT1	4.29415e-21	2.05199e-19	9.81628		EBF1	RNF141
ARID5B	6.17135e-21	2.84733e-19	-9.77335		TBX15	MFSD3
ESR1	1.28092e-20	5.5415e-19	9.6865		EMX2	HSF4
NKX3-2	1.2839e-20	5.5415e-19	-9.68623		HOXD12	ATXN2
ZNF629	2.00017e-20	8.3632e-19	9.63324		RUNX3	SIAH2
ETS2	3.31281e-20	1.34319e-18	-9.57268		EPAS1	ZBTB43
EBF1	3.69101e-20	1.45252e-18	-9.55968		LMO4	SNAPC2
TBX15	4.23067e-20	1.61732e-18	-9.54324		ZEB1	ZBTB40
EMX2	3.17859e-19	1.18138e-17	-9.29793		STAT4	USF2
HOXD12	4.22505e-19	1.52787e-17	-9.26295		PRRX1	ZNF691
RUNX3	5.8009e-19	2.04253e-17	-9.22387		LDB2	MYCBP
EPAS1	6.45831e-19	2.2157e-17	-9.21061		GLI2	RORC
LMO4	9.14842e-19	3.06015e-17	-9.16749		RUNX2	INSM1
TFAP4	9.8333e-19	3.20901e-17	9.15854		PTTG1IP	ZNF182
ZEB1	1.51653e-18	4.83124e-17	-9.10466		LZTS1	SRCAP
STAT4	1.93665e-18	6.02612e-17	-9.07415		ZNF423	SMYD5
PRRX1	2.35204e-18	7.15233e-17	-9.04985		TBPL1	ERCC3
LDB2	3.57472e-18	1.06288e-16	-8.99734		YBX1	ZNF646
GLI2	5.05264e-18	1.46966e-16	-8.95377		HIVEP1	VEZF1
ZNF76	6.07602e-18	1.72973e-16	8.93048		LYL1	ZNF174
ZNF444	1.16036e-17	3.2345e-16	8.84844		ETV5	NR2F6
RUNX2	2.11628e-17	5.77875e-16	-8.77174		BATF3	DACH1
NPAS1	3.94515e-17	1.05572e-15	8.69172		ID1	ZNF180
PTTG1IP	4.29286e-17	1.12624e-15	-8.68082
LZTS1	4.51047e-17	1.16058e-15	-8.67444
ZNF205	6.59326e-17	1.66449e-15	8.62533
MYB	8.34683e-17	2.06816e-15	8.59471
ZNF423	9.06943e-17	2.20634e-15	-8.58391
RNF41	1.05231e-16	2.51428e-15	8.56455
DBP	1.53063e-16	3.59294e-15	8.51562
TBPL1	1.7409e-16	4.01609e-15	-8.49876
YBX1	2.91476e-16	6.61008e-15	-8.431
ZNF271	3.83174e-16	8.54478e-15	8.39487
CHD6	4.25002e-16	9.32216e-15	8.38116
HIVEP1	4.76349e-16	1.02799e-14	-8.36604
LYL1	5.99627e-16	1.27349e-14	-8.33547
ETV5	1.10735e-15	2.31506e-14	-8.25359
CASZ1	1.19455e-15	2.45894e-14	8.24342
BATF3	2.25062e-15	4.56263e-14	-8.15814
KAT2A	2.4086e-15	4.81e-14	8.14896
ID1	2.69545e-15	5.30369e-14	-8.13373
GATA3	2.9603e-15	5.74041e-14	8.12102
NFIL3	3.82875e-15	7.22428e-14	-8.08607
WBP5	3.83351e-15	7.22428e-14	-8.0859
KLF10	4.79993e-15	8.91987e-14	-8.05526
ZFP36	5.21316e-15	9.55507e-14	-8.04398
RELB	5.90587e-15	1.06784e-13	-8.02692
MNDA	1.02688e-14	1.83195e-13	-7.95094
EGR1	1.12442e-14	1.97958e-13	-7.93842
MID1	1.38149e-14	2.40056e-13	-7.90996
NFIB	1.79116e-14	3.03489e-13	-7.87396
NR2F1	1.7919e-14	3.03489e-13	-7.8739
FOXC1	2.26066e-14	3.78095e-13	-7.84157
ZNF319	2.6514e-14	4.37972e-13	-7.81933
SREBF1	4.05518e-14	6.61687e-13	7.75982
JUNB	4.19388e-14	6.76074e-13	-7.75509
KLF9	4.74098e-14	7.55171e-13	-7.73785
KIAA0040	4.82577e-14	7.59633e-13	7.73535
ASCL1	6.30067e-14	9.80266e-13	7.69773
ZNF552	7.29738e-14	1.11758e-12	7.67695
OSR1	7.35033e-14	1.11758e-12	-7.67592
BCL11B	1.46548e-13	2.20316e-12	-7.57768
TBX3	1.74817e-13	2.59894e-12	7.55241
BACH2	1.82825e-13	2.68814e-12	-7.54598
HMG20B	1.85435e-13	2.69687e-12	7.54394
FOXQ1	2.22179e-13	3.19652e-12	-7.51795
OVOL1	3.21597e-13	4.57762e-12	7.46455
LITAF	3.41162e-13	4.80499e-12	-7.456
ACVR2A	4.34514e-13	6.05603e-12	-7.42088
BHLHE41	5.10148e-13	7.03688e-12	-7.39751
ZNF20	5.58867e-13	7.63024e-12	7.3842
RNF141	6.10272e-13	8.24792e-12	7.37134
MFSD3	7.31701e-13	9.79016e-12	7.34477
AHR	1.05409e-12	1.3964e-11	-7.29108
HSF4	1.28023e-12	1.67936e-11	7.26236
KLF13	1.31232e-12	1.70475e-11	-7.2587
ELF4	1.7789e-12	2.28862e-11	-7.21356
ATXN2	2.33582e-12	2.9765e-11	7.17295
SIAH2	3.18053e-12	4.00627e-11	7.1267
NMI	3.20382e-12	4.00627e-11	-7.12561
ZBTB43	3.80604e-12	4.71526e-11	7.0997
SNAPC2	4.10601e-12	5.04022e-11	7.08826
CORO1A	4.56245e-12	5.5496e-11	-7.07234
ZBTB40	4.70454e-12	5.67087e-11	7.06771
USF2	5.65819e-12	6.75952e-11	7.03975
KLF11	6.91646e-12	8.18958e-11	-7.00924
ZNF691	7.03117e-12	8.25238e-11	7.00674
MYCBP	7.24115e-12	8.42492e-11	7.00226
RORC	1.08748e-11	1.25435e-10	6.94009
INSM1	1.70489e-11	1.94969e-10	6.87082
ELK3	1.99718e-11	2.26459e-10	-6.84631
MORF4L1	2.04131e-11	2.29519e-10	-6.84292
HIF1A	3.04782e-11	3.39832e-10	-6.78049
ZNF182	3.29148e-11	3.63967e-10	6.76846
TBX18	3.61616e-11	3.96592e-10	-6.75372
SRCAP	3.83447e-11	4.14365e-10	6.74452
SMYD5	3.84016e-11	4.14365e-10	6.74428
ERCC3	3.92591e-11	4.20229e-10	6.74082
DLX5	4.28251e-11	4.54761e-10	-6.72715
ZNF646	4.67781e-11	4.92827e-10	6.71325
HOXA5	6.14845e-11	6.42705e-10	-6.67005
KLF6	8.16849e-11	8.47243e-10	-6.62492
VEZF1	1.15164e-10	1.1853e-09	6.57001
ZNF174	1.21711e-10	1.24312e-09	6.56114
NR2F6	1.34598e-10	1.36434e-09	6.54496
HOXC8	1.66586e-10	1.67588e-09	-6.51058
DACH1	1.68422e-10	1.68171e-09	6.50881
ZNF180	2.05371e-10	2.03545e-09	6.47669
TFAP2A	2.38411e-10	2.34555e-09	6.45245
SOX17	2.47273e-10	2.41498e-09	-6.4465
CDK8	3.45863e-10	3.35337e-09	-6.39165
FOXA1	3.93666e-10	3.78939e-09	6.37039
EMX1	4.134e-10	3.95093e-09	6.36234
ZFX	4.6307e-10	4.39424e-09	6.34363
OPTN	4.82943e-10	4.55055e-09	-6.33669
MXD3	5.18687e-10	4.85317e-09	6.32489
ZNF30	5.34217e-10	4.93076e-09	6.32
SOX18	5.3435e-10	4.93076e-09	-6.31996
ZNF24	5.4321e-10	4.97818e-09	6.31724
ZNF236	6.09102e-10	5.54407e-09	6.29825
TRPS1	6.6026e-10	5.96911e-09	6.28485
ZXDC	7.30571e-10	6.56043e-09	6.268
TTLL5	8.15481e-10	7.26895e-09	6.24965
CNOT3	8.20338e-10	7.26895e-09	6.24866
ELF5	1.04746e-09	9.22044e-09	-6.2077
ZFAND5	1.09963e-09	9.61633e-09	-6.19953
LAS1L	1.10879e-09	9.6335e-09	6.19814
ZNF706	1.36533e-09	1.17859e-08	6.16304
CHD4	1.3789e-09	1.18267e-08	6.16137
RRN3	1.45536e-09	1.2403e-08	6.15224
ZNF692	1.6053e-09	1.35943e-08	6.13562
TRIM3	1.96467e-09	1.65329e-08	6.10127
TBC1D10B	2.0287e-09	1.6965e-08	6.0958
HOXD1	2.08776e-09	1.73504e-08	-6.0909
RNF14	2.51585e-09	2.0779e-08	6.05899
DEPDC7	2.57036e-09	2.1099e-08	-6.05532
SOX10	3.01309e-09	2.45824e-08	-6.02801
POU2F1	3.05329e-09	2.47594e-08	6.02573
PREB	3.25132e-09	2.62064e-08	6.0149
CEBPB	3.28297e-09	2.63031e-08	-6.01323
CHD1	3.35539e-09	2.67233e-08	6.00946
PAXIP1	3.52234e-09	2.78869e-08	6.00107
ZNF251	3.73914e-09	2.94293e-08	5.99075
HAND2	4.3155e-09	3.37669e-08	-5.96589
BRD2	4.92456e-09	3.83085e-08	5.94293
KLF2	6.34728e-09	4.90905e-08	-5.89858
BCL11A	7.14147e-09	5.49154e-08	-5.87789
HOXA4	7.57671e-09	5.79294e-08	-5.86748
TWIST1	8.03709e-09	6.11001e-08	-5.85708
DMRT2	8.16069e-09	6.16893e-08	-5.85439
TCF7L1	8.64575e-09	6.49888e-08	-5.8442
SMAD3	9.48632e-09	7.09089e-08	5.82779
TEAD2	9.71667e-09	7.22273e-08	-5.82354
XBP1	1.0705e-08	7.91342e-08	5.80636
TOX3	1.13023e-08	8.30906e-08	5.7967
SUPT6H	1.24028e-08	9.06825e-08	5.78016
FOXN2	1.25649e-08	9.13686e-08	-5.77784
SMAD7	1.34603e-08	9.73508e-08	-5.76556
TSC22D1	1.36075e-08	9.78862e-08	-5.76361
IGHMBP2	1.40081e-08	1.00229e-07	5.75843
NFE2L2	1.41327e-08	1.00583e-07	-5.75684
FEM1A	1.52678e-08	1.07846e-07	5.74301
TNFRSF11B	1.53145e-08	1.07846e-07	-5.74246
IRX5	1.70297e-08	1.19297e-07	5.7234
ZMYM4	2.39529e-08	1.66922e-07	5.6618
SPDEF	2.43422e-08	1.68756e-07	5.65888
ERMP1	2.48902e-08	1.71666e-07	5.65484
ARNTL	2.93181e-08	2.01167e-07	-5.62504
ZNF22	2.95307e-08	2.01592e-07	-5.62372
KLF12	3.3975e-08	2.30484e-07	-5.5981
PRF1	3.41074e-08	2.30484e-07	-5.59738
NR5A2	3.44654e-08	2.31732e-07	-5.59547
HLX	3.85775e-08	2.58083e-07	-5.57479
CBX4	4.07618e-08	2.7134e-07	5.56466
ZNF264	4.10005e-08	2.71578e-07	5.56359
MEF2A	4.16146e-08	2.74288e-07	-5.56085
FOS	5.06309e-08	3.32079e-07	-5.52464
ZXDB	5.70571e-08	3.72402e-07	5.50247
EOMES	5.74368e-08	3.7306e-07	-5.50124
ZNF263	5.90418e-08	3.81633e-07	5.49612
FOXP1	5.98766e-08	3.85168e-07	5.49351
TOX	6.69378e-08	4.2853e-07	-5.47273
SALL2	8.28482e-08	5.27861e-07	5.43281
BAP1	8.95301e-08	5.67731e-07	5.41823
PGR	9.19097e-08	5.80072e-07	5.41329
ZNF630	9.46901e-08	5.94814e-07	5.40767
RERE	9.5819e-08	5.99092e-07	5.40544
MEOX1	9.94972e-08	6.19197e-07	-5.39833
ID2	1.11662e-07	6.91685e-07	-5.37651
SPI1	1.40292e-07	8.65024e-07	-5.33312
NFE2L1	1.62772e-07	9.99032e-07	5.30471
SART3	1.9345e-07	1.18089e-06	5.27154
ZNF414	1.94168e-07	1.18089e-06	5.27082
ZNF593	1.99412e-07	1.2073e-06	5.26569
SAP18	2.1019e-07	1.26488e-06	5.25553
SCAND2P	2.10813e-07	1.26488e-06	5.25496
NFIC	2.20085e-07	1.31462e-06	5.24664
ZNF221	2.23318e-07	1.328e-06	5.24382
ZBTB21	2.2828e-07	1.3515e-06	-5.23956
MEF2D	2.30711e-07	1.35987e-06	5.23751
HEXIM1	2.4359e-07	1.42949e-06	5.22698
GTF2F2	2.46402e-07	1.43968e-06	-5.22475
HIC1	2.6417e-07	1.53678e-06	-5.21123
MAMLD1	2.71366e-07	1.57181e-06	-5.206
ELF2	2.95081e-07	1.69907e-06	5.18967
SOX8	2.95877e-07	1.69907e-06	-5.18914
E2F4	2.97237e-07	1.69959e-06	-5.18824
ZNF318	2.99272e-07	1.70394e-06	5.18691
ZKSCAN3	3.2799e-07	1.85954e-06	5.16899
KLF8	3.77483e-07	2.1311e-06	5.14141
MEF2C	3.81417e-07	2.14427e-06	-5.13936
RCVRN	4.06929e-07	2.27812e-06	-5.12661
PCM1	4.1681e-07	2.32372e-06	5.12188
PBX4	5.0671e-07	2.81319e-06	-5.0832
PRICKLE3	5.59025e-07	3.07979e-06	5.06365
KEAP1	5.59334e-07	3.07979e-06	5.06354
YBX2	5.71199e-07	3.13174e-06	5.05936
BRD3	5.7345e-07	3.13174e-06	5.05857
FOXD4	6.77916e-07	3.6872e-06	5.0251
SSRP1	7.34503e-07	3.97881e-06	5.009
CDK7	8.22505e-07	4.43755e-06	4.98619
JUN	9.02546e-07	4.84982e-06	-4.96741
SCAND1	9.19549e-07	4.92142e-06	4.96363
SUB1	9.89098e-07	5.27256e-06	4.94884
IRF1	1.02361e-06	5.43487e-06	-4.94186
PRDM9	1.03171e-06	5.45624e-06	4.94026
ZNF831	1.13436e-06	5.9755e-06	-4.92092
USE1	1.16495e-06	6.11257e-06	4.91549
PER2	1.1951e-06	6.24628e-06	4.91026
SUPT16H	1.20412e-06	6.26894e-06	4.90872
ZNF473	1.29169e-06	6.69875e-06	4.89434
E4F1	1.47774e-06	7.63402e-06	4.86668
EZH1	1.61231e-06	8.29719e-06	4.84869
ARNT2	1.68499e-06	8.63799e-06	4.83956
BLOC1S1	1.7172e-06	8.76954e-06	4.83564
ZNF668	1.76377e-06	8.97309e-06	-4.83009
CREG1	1.77551e-06	8.99862e-06	-4.82871
KAT5	1.79798e-06	9.07808e-06	4.82611
SMARCC2	1.86782e-06	9.39529e-06	4.81819
L3MBTL1	2.09267e-06	1.04772e-05	4.79451
ZNF239	2.09858e-06	1.04772e-05	4.79392
HMGB2	2.16551e-06	1.07712e-05	4.78737
MAML3	2.28443e-06	1.13206e-05	4.77618
SOX11	2.3097e-06	1.14036e-05	-4.77388
SAMD4B	2.37407e-06	1.16783e-05	4.76811
THRAP3	2.6248e-06	1.286e-05	4.74702
NRIP1	2.63352e-06	1.286e-05	4.74632
MEIS1	2.73047e-06	1.3285e-05	-4.73871
PSMC5	2.83424e-06	1.37399e-05	4.73084
SIX4	3.06172e-06	1.47891e-05	4.71451
DCP1A	3.23709e-06	1.55799e-05	4.70271
SMARCAD1	3.39441e-06	1.62786e-05	4.69263
SMAD9	3.43155e-06	1.63979e-05	-4.69031
MYCN	3.47146e-06	1.65296e-05	-4.68785
IFT172	3.50609e-06	1.66353e-05	4.68574
VGLL1	3.93684e-06	1.8613e-05	-4.66102
GLIS2	3.98544e-06	1.87765e-05	-4.6584
ZNF672	4.05552e-06	1.90396e-05	4.65467
ZNF18	4.09221e-06	1.90863e-05	4.65274
RNF24	4.094e-06	1.90863e-05	-4.65265
POU2AF1	4.14192e-06	1.92427e-05	-4.65016
LRRC14	4.18709e-06	1.93852e-05	4.64783
IKZF3	4.44817e-06	2.05229e-05	-4.63485
ZNF219	4.4808e-06	2.06025e-05	4.63328
FOXH1	4.61754e-06	2.11584e-05	-4.62682
NCOA6	4.6721e-06	2.13354e-05	4.62429
ENO1	4.72722e-06	2.15137e-05	-4.62177
GTF3C1	4.76191e-06	2.15981e-05	4.62019
FAM20C	4.82576e-06	2.18138e-05	-4.61732
SIAH1	6.00815e-06	2.7067e-05	-4.56988
ELK1	6.19087e-06	2.77966e-05	4.56337
ZFHX2	6.44691e-06	2.88494e-05	4.55454
CREB5	7.96186e-06	3.55099e-05	-4.50832
PATZ1	9.30707e-06	4.13716e-05	4.47387
CRIP1	9.42652e-06	4.17638e-05	4.47105
PLAGL1	9.69062e-06	4.27923e-05	-4.46492
MNAT1	1.02415e-05	4.50761e-05	4.45265
ISL1	1.06863e-05	4.68794e-05	-4.44319
LIMA1	1.07653e-05	4.69466e-05	-4.44155
ZNF124	1.07718e-05	4.69466e-05	-4.44141
FOSB	1.25822e-05	5.46591e-05	-4.40669
ZBTB20	1.26487e-05	5.47701e-05	-4.40551
ZNF224	1.38624e-05	5.98318e-05	4.38492
TRIM28	1.4752e-05	6.34669e-05	4.37089
TSHZ1	1.50973e-05	6.46061e-05	4.36567
ZNF143	1.51134e-05	6.46061e-05	-4.36543
NFKB1	1.6831e-05	7.17192e-05	-4.34104
ZNF142	1.69446e-05	7.19743e-05	4.33951
ZHX3	1.74369e-05	7.3831e-05	4.333
ZNF91	1.7536e-05	7.40163e-05	4.33171
ZNF140	1.79458e-05	7.55077e-05	4.32645
DR1	1.86991e-05	7.84194e-05	-4.31708
PITX2	1.87902e-05	7.84194e-05	-4.31597
GRHL1	1.88136e-05	7.84194e-05	-4.31568
MAZ	1.91616e-05	7.96218e-05	4.3115
ZNF79	2.03997e-05	8.45042e-05	4.29717
ZNF32	2.06339e-05	8.52105e-05	4.29456
ZSCAN26	2.08171e-05	8.57026e-05	4.29253
TULP4	2.35362e-05	9.65996e-05	4.2643
ZNF416	2.39283e-05	9.79083e-05	4.26049
RNF103	2.41962e-05	9.87029e-05	4.25792
MITF	2.59488e-05	0.00010553	-4.24175
FOXC2	2.68807e-05	0.000108989	-4.23357
IRX3	2.74132e-05	0.000110812	4.22902
SNAPC4	2.98045e-05	0.000120116	4.20956
MAFF	3.29563e-05	0.000132419	-4.18607
SALL4	3.60335e-05	0.00014435	-4.16511
FUBP1	3.76409e-05	0.000150166	4.15483
TP63	3.77097e-05	0.000150166	-4.1544
TADA3	3.89014e-05	0.000154451	4.14706
CEBPZ	4.16882e-05	0.000165026	4.1307
BATF	4.66549e-05	0.000183811	4.10396
PHRF1	4.67083e-05	0.000183811	4.10369
ZNF324	4.84897e-05	0.000190262	4.09476
HDAC1	4.97943e-05	0.000194809	4.08842
HEY2	4.99602e-05	0.000194888	-4.08763
MED16	5.42585e-05	0.00021104	4.06786
NR4A2	5.48161e-05	0.000212512	4.06541
CBX8	5.49545e-05	0.000212512	4.0648
PKNOX1	5.63158e-05	0.000217148	4.05892
HOXA9	6.39462e-05	0.000245344	-4.02827
TRIP10	6.39947e-05	0.000245344	-4.02808
CECR6	6.69733e-05	0.000256029	4.01706
ZPR1	6.91633e-05	0.000263648	-4.00925
TGIF2LY	7.46058e-05	0.000283587	3.99081
FHL5	8.03588e-05	0.000304589	-3.97265
CHD3	8.16363e-05	0.000308558	3.96879
ZFPM1	8.22106e-05	0.000309853	3.96707
NUFIP2	8.25359e-05	0.000310205	3.9661
AATF	8.50986e-05	0.000318808	3.9586
TAF15	8.53014e-05	0.000318808	3.95802
SAP30BP	8.85933e-05	0.000330189	3.94871
KLF4	9.03909e-05	0.000335953	-3.94376
ZBTB7B	9.47806e-05	0.000351292	3.93206
ZNF282	9.59061e-05	0.000354482	3.92914
HOXA2	9.84098e-05	0.000362734	-3.92277
PML	9.95705e-05	0.000366004	-3.91987
ZNF83	0.000101439	0.00037185	3.91526
KDM3B	0.000104012	0.000380241	3.90905
TCF12	0.000105035	0.000382934	-3.90662
PRR7	0.000106636	0.000387207	3.90286
LMX1B	0.000106832	0.000387207	3.9024
BANP	0.000107075	0.000387207	3.90183
TRIM27	0.000107709	0.000388448	3.90037
LHX6	0.000109344	0.000393287	-3.89662
PER3	0.000115331	0.000413707	3.88333
CREB3	0.000119586	0.000427825	3.87428
SP1	0.000122237	0.000436141	3.86879
ASCL2	0.000124829	0.000444204	-3.86353
PPARG	0.000134781	0.000478346	-3.84426
BAZ2B	0.000140174	0.000496171	3.83437
ZNF605	0.000143617	0.000506817	3.82825
FOXD2	0.000143939	0.000506817	3.82768
ARX	0.000153975	0.000540732	3.81062
GLI3	0.000157847	0.000552877	3.80431
MEIS2	0.000159668	0.000557798	-3.8014
FOXP2	0.000163041	0.00056684	-3.79608
ZNF214	0.000163104	0.00056684	3.79598
ALYREF	0.000174212	0.000603874	-3.77919
BHLHE40	0.000176212	0.00060923	3.77627
ILF3	0.000179879	0.000620304	-3.771
EHF	0.000185419	0.000637766	-3.76323
RNF10	0.000192562	0.000660635	3.75353
AR	0.000197178	0.000674741	3.74744
ZNF160	0.000203825	0.000695708	3.73891
PIAS3	0.000213313	0.00072624	3.72716
BAZ1B	0.000224896	0.000763714	3.71348
FOXK2	0.000225461	0.000763714	3.71283
CHD2	0.000234553	0.000792504	3.70257
ZNF148	0.000240098	0.000809195	3.69649
CEBPD	0.000242154	0.000814075	-3.69427
TSC22D3	0.000245343	0.000821735	-3.69086
PHC1	0.000246049	0.000821735	3.69011
FOXI1	0.000246275	0.000821735	3.68987
RB1	0.000248646	0.000827582	-3.68738
ZBTB14	0.000255219	0.000847351	3.68057
ZNF138	0.000271457	0.000899033	3.66443
ZNF281	0.000272739	0.00090105	3.66319
TAF1A	0.000277729	0.000915274	-3.65843
HESX1	0.000290805	0.000956014	3.64634
PROX1	0.000292165	0.00095813	-3.64511
RIMS3	0.000313817	0.00102662	-3.62625
UBP1	0.000326183	0.00106447	3.61601
TAF6L	0.000343095	0.00111694	3.60259
SIX1	0.000366091	0.00118891	3.5853
ZNF16	0.000380206	0.00123143	3.57519
TBX6	0.000381025	0.00123143	3.57462
IKZF5	0.000382256	0.00123243	3.57375
HLF	0.000404041	0.00129954	-3.55889
MED6	0.000425267	0.00136226	-3.54511
ZNF213	0.00042558	0.00136226	3.54491
LDB1	0.000430218	0.00137382	3.54199
RFX1	0.000452706	0.00144219	3.52822
NR1H2	0.000454242	0.00144365	3.5273
CSRP1	0.000456173	0.00144635	-3.52616
RNF115	0.00046096	0.00145807	3.52333
TIMELESS	0.000486761	0.00153605	3.50855
SETBP1	0.000493706	0.0015543	3.50469
TFDP1	0.000522803	0.00164204	-3.48908
CEBPA	0.000527318	0.00164936	-3.48673
ZNF75A	0.000527598	0.00164936	3.48659
ZBTB48	0.000534348	0.00166538	3.48311
DENND4A	0.000536307	0.00166538	3.48211
SAFB	0.000536457	0.00166538	3.48203
KLF1	0.000542953	0.00168165	3.47874
ZNF33B	0.000549254	0.00169723	3.47558
SNAPC3	0.000559413	0.00172464	3.47055
ID4	0.000579444	0.00178229	-3.46089
LMO7	0.000582956	0.00178898	-3.45922
HOXA11	0.000635133	0.00194464	-3.43557
MEOX2	0.000641379	0.00195889	-3.43286
ZNF23	0.000642715	0.00195889	3.43229
NFE2L3	0.000718963	0.0021863	-3.40112
SSX3	0.000800235	0.00242308	3.37113
ARID3A	0.00080045	0.00242308	3.37105
DMTF1	0.00080955	0.00244402	3.36787
HEYL	0.00081102	0.00244402	-3.36736
ZMYM5	0.000819969	0.00246543	-3.36427
TAF4	0.0008255	0.0024765	3.36238
HCFC2	0.000858499	0.00256846	-3.35132
HSF2BP	0.000859994	0.00256846	-3.35083
NFX1	0.000869509	0.0025911	3.34772
RASSF7	0.000937694	0.00278808	3.32631
SUPT4H1	0.000953649	0.00282923	3.32152
SALL3	0.000967213	0.00285871	3.31749
TBX22	0.000967858	0.00285871	3.3173
CHD1L	0.000983142	0.00289745	3.31284
ATF3	0.000989027	0.00290839	-3.31113
HOXB7	0.00101061	0.00296535	-3.30497
IRX2	0.00101807	0.00298071	3.30287
MEIS3P1	0.00102561	0.00299623	3.30076
GTPBP1	0.00106873	0.00311537	3.28896
CELF3	0.00110298	0.00320567	3.2799
ZNF408	0.00110449	0.00320567	3.2795
MEIS3	0.00111194	0.00322029	3.27757
PRDM1	0.00111895	0.0032336	-3.27576
REV3L	0.0011507	0.00331819	-3.26769
TAF1B	0.00122065	0.00351231	3.25063
MTF1	0.00122619	0.00351501	3.24932
ERF	0.00122684	0.00351501	3.24917
IRF4	0.00122973	0.00351577	-3.24848
ERG	0.00124075	0.00353971	-3.2459
CDX1	0.00124833	0.00355375	-3.24413
RBPJL	0.00125223	0.00355729	3.24322
NCALD	0.00125742	0.00356446	-3.24202
ZBTB7A	0.00127894	0.00361782	3.23709
ASH1L	0.00130067	0.00367152	3.23219
SEBOX	0.0013144	0.00370245	3.22913
HES6	0.00134666	0.00378169	3.22206
HMBOX1	0.00134818	0.00378169	3.22173
HLTF	0.00135428	0.00379086	3.22041
SOX9	0.00142979	0.00399387	-3.20454
ZSCAN2	0.00145292	0.00405002	3.19983
RNF113A	0.0015263	0.00424573	3.18534
DEAF1	0.00153191	0.00425247	3.18426
MAPK8IP1	0.00155043	0.00429498	3.18071
ALX1	0.00155621	0.00430208	-3.17962
ZNF169	0.00164096	0.00452703	3.16393
MLLT4	0.00169939	0.00467852	3.15355
NR3C1	0.00170287	0.00467852	-3.15295
EP400	0.00171634	0.00470585	3.1506
STAT2	0.00178595	0.00488671	-3.13876
ARFGAP2	0.0018108	0.00494458	3.13464
AIRE	0.00183017	0.00498729	3.13146
HOXC6	0.00189822	0.00516225	3.12053
ILF2	0.00190789	0.00517799	-3.11901
SOX15	0.00193772	0.00524831	-3.11436
HMGXB3	0.00219104	0.00592245	3.07729
FOXO3	0.00219788	0.00592895	-3.07635
ZSCAN9	0.00220452	0.0059349	3.07543
TFCP2	0.00221608	0.00595404	3.07385
AFF2	0.00222669	0.00597	-3.0724
ZNF354A	0.00223094	0.00597	3.07182
SERTAD2	0.00235134	0.00627962	-3.05583
PAX8	0.00236953	0.00631561	3.05347
MLLT6	0.0024426	0.00649742	3.0442
NR1D1	0.00246326	0.00653938	3.04162
LARP1	0.00247139	0.00654797	3.04061
NR1D2	0.00250397	0.00662117	3.0366
JMJD4	0.00251779	0.00664459	3.03491
ATF6	0.00256034	0.00674357	-3.02977
ZNF576	0.00257489	0.00676856	3.02803
PHTF1	0.00262722	0.00689258	3.02184
ZBTB38	0.00268558	0.00703192	-3.01508
GBX2	0.00273318	0.00714256	3.00966
ETV6	0.00274659	0.00715084	-3.00814
ZNF275	0.00275073	0.00715084	-3.00768
HOXA10	0.00275238	0.00715084	-3.00749
FOXE1	0.00278463	0.00722061	3.00389
TAF2	0.00281435	0.00728357	-3.00061
PRDM4	0.00288966	0.00746403	2.99243
MGAT5	0.00291437	0.00751336	2.98978
TGIF2	0.00294666	0.00758197	2.98636
ZNF212	0.00296008	0.0076019	2.98495
GTF2A1L	0.00304306	0.00780003	-2.97635
ZFPL1	0.00309453	0.00791679	2.97112
RUNX1T1	0.00320083	0.00817312	-2.96056
RNF4	0.003218	0.00820131	2.95889
ZNF248	0.00341601	0.0086894	2.94015
TNRC6A	0.00343182	0.00871304	2.93869
ETV4	0.00346669	0.00878491	2.93551
HMX1	0.00347494	0.00878916	2.93476
PURA	0.00375956	0.00949111	2.90986
LIN28A	0.00382199	0.00963054	2.90463
HOPX	0.00384412	0.0096681	-2.9028
DRAP1	0.00392564	0.0098398	2.89612
ARIH2	0.00392709	0.0098398	2.896
CAND1	0.00402663	0.0100703	2.88802
RNF13	0.00405969	0.0101341	-2.88541
HOXB6	0.00407053	0.0101422	2.88455
TAF3	0.00433925	0.0107917	2.86406
HOXD10	0.00439361	0.0109066	-2.86006
ZFAND3	0.00446762	0.0110454	2.85468
EYA4	0.00446827	0.0110454	-2.85463
PRDM6	0.00447431	0.0110454	-2.8542
FLI1	0.0045041	0.0110985	-2.85206
NR6A1	0.00453098	0.0111442	2.85014
ADNP	0.00456548	0.0112085	2.84769
MED12	0.00462197	0.0113264	2.84371
SMARCE1	0.00495328	0.0121161	2.82126
ZNF362	0.00511452	0.0124876	-2.81082
NR4A1	0.00512848	0.0124989	-2.80993
SP2	0.00519295	0.012633	-2.80585
TONSL	0.00525356	0.0127573	2.80205
TTLL4	0.00526742	0.0127678	-2.80119
TEF	0.00540416	0.0130755	2.79279
ONECUT1	0.00546358	0.0131954	2.7892
ESRRG	0.00549061	0.0132368	2.78758
GABPA	0.00567375	0.0136537	-2.77678
SMARCA4	0.00571801	0.0137356	2.77422
IRX6	0.00585811	0.0140469	-2.76623
TFB1M	0.00595251	0.0142301	2.76094
NR2E3	0.00596909	0.0142301	2.76002
MNT	0.00596971	0.0142301	2.75998
E2F3	0.00597705	0.0142301	-2.75958
SNW1	0.00605918	0.0144	2.75505
CREB1	0.0061641	0.0146233	2.74935
FOXO4	0.00617844	0.0146314	2.74858
NAB2	0.00619853	0.0146363	2.7475
POU2F2	0.00620239	0.0146363	-2.7473
E2F2	0.00630574	0.014854	2.7418
ZNF43	0.00639339	0.015034	2.7372
PPARGC1A	0.00646376	0.0151728	-2.73355
ATG4B	0.00650886	0.0152519	-2.73122
TRIM62	0.00656474	0.015356	2.72837
ARNT	0.00665814	0.0155473	2.72364
CEBPG	0.0068757	0.0160156	2.71286
CBX7	0.00688264	0.0160156	2.71252
SHOX2	0.00708164	0.0164501	-2.70294
DLX2	0.00720469	0.0167069	2.69713
PHF11	0.00751531	0.017397	-2.68286
FOXD1	0.00775794	0.0179277	-2.67207
NKX1-2	0.00786741	0.0181493	2.66731
SETDB1	0.00790414	0.0182026	2.66572
DRGX	0.00815191	0.018741	2.65519
MIEF1	0.00819728	0.018813	2.6533
MANSC1	0.00834578	0.019121	-2.64715
MED27	0.00845137	0.0193298	-2.64284
ZNF92	0.00846706	0.0193326	2.64221
ZNF286A	0.00851097	0.0193709	-2.64043
NEUROG3	0.00851279	0.0193709	2.64036
ELF1	0.0085799	0.0194905	-2.63766
HOMEZ	0.00866749	0.0196561	2.63417
RXRA	0.00872919	0.0197625	2.63173
TFAP2B	0.00924217	0.0208886	-2.61203
TBX20	0.00925854	0.0208903	2.61142
GTF2E2	0.00952433	0.0214538	-2.6016
RREB1	0.00954856	0.0214722	2.60072
TCF20	0.00960541	0.0215638	2.59866
RLF	0.00976673	0.0218893	-2.59286
ONECUT2	0.00987678	0.0220989	2.58896
TRIP4	0.0100023	0.0223424	-2.58456
PITX1	0.0101755	0.0226914	-2.57856
ATF2	0.0102488	0.0228168	-2.57605
MZF1	0.0102895	0.0228694	2.57466
CITED1	0.0103932	0.0230615	2.57115
CLOCK	0.010443	0.0231337	2.56947
ZNF483	0.0104944	0.023209	2.56775
ZBTB17	0.0109144	0.0240982	2.55395
HOXA13	0.0110237	0.0242993	-2.55044
ETV3	0.0113652	0.0250109	2.53966
TRIM15	0.0113906	0.0250256	2.53887
ZFP69B	0.0115166	0.025261	2.53497
ARID3B	0.0115667	0.0253293	2.53344
KLF5	0.011993	0.0262201	-2.52058
MECP2	0.0121297	0.0264755	2.51654
TP53I13	0.012585	0.0274246	2.50338
GTF3C5	0.0128341	0.0278884	2.49635
NCOA1	0.0128395	0.0278884	2.4962
ZNF222	0.0131733	0.028567	2.48698
ZNF232	0.013732	0.0297304	2.472
ZNF410	0.0137901	0.029808	2.47048
MAFG	0.0138693	0.0298946	2.4684
DBX2	0.0138749	0.0298946	-2.46826
ZNF44	0.0140323	0.0301852	2.46417
MED15	0.0141442	0.030377	2.46129
PIAS2	0.0143393	0.0307467	-2.45632
FOXE3	0.0143953	0.0308175	2.4549
FOXM1	0.0145991	0.0312039	2.44979
RBBP9	0.0146668	0.0312985	2.44811
HMGN2	0.0147607	0.0314489	-2.44578
KLF3	0.0149599	0.0318118	-2.44089
BRDT	0.0149787	0.0318118	2.44043
PPP1R13L	0.0156625	0.0332115	-2.42409
EGLN2	0.0161675	0.034228	2.41242
SIX2	0.016231	0.0343082	2.41097
E2F1	0.0163933	0.0345966	2.4073
BMI1	0.0170534	0.0359331	2.3927
PKNOX2	0.0174229	0.0366539	-2.38474
LZTR1	0.0175239	0.0368085	2.38259
BACH1	0.0178191	0.0373699	-2.37637
PMF1	0.0179093	0.0375003	2.37449
ZSCAN21	0.0179396	0.037505	2.37386
ZNF277	0.0180633	0.0377047	-2.37129
DLX4	0.0181303	0.0377855	2.36991
CNOT8	0.0191155	0.0397609	2.35008
TFDP2	0.0191516	0.0397609	2.34937
EN1	0.0191672	0.0397609	-2.34906
HOXD3	0.0192826	0.0399383	2.34681
ZNF274	0.0200892	0.0415447	-2.33134
THRA	0.0201586	0.0416238	2.33004
MLXIP	0.0202647	0.0417785	-2.32805
DMRTC1	0.0211349	0.0435054	2.31208
ARHGAP35	0.0212877	0.0437527	2.30934
ZNF35	0.0215812	0.0442879	2.30412
COPS2	0.0216363	0.0443328	2.30314
ZNF2	0.0217671	0.0445327	2.30084
VENTX	0.0221565	0.0452601	-2.29406
MTF2	0.022549	0.0459918	2.28732
ATOH7	0.0228617	0.0465586	2.28203
TBX5	0.023115	0.0470028	-2.27779
SIX5	0.0232138	0.0471321	2.27615
ST18	0.0232666	0.0471677	-2.27527
NKRF	0.0233702	0.0473062	2.27356
INTS4	0.0238597	0.0481605	2.26555
NFATC3	0.0238643	0.0481605	-2.26548
TRIP13	0.0244085	0.0491846	2.25675
ZBTB11	0.024748	0.0497938	2.25138
MORF4L2	0.0257572	0.0517465	-2.23581
GTF2H4	0.0259146	0.0519846	2.23343
MEFV	0.0261972	0.0524476	2.22919
TCF15	0.0262238	0.0524476	2.22879
IRF3	0.0267348	0.0533898	2.22123
EYA1	0.0275641	0.0549638	2.20921
NFKBIL1	0.029078	0.0578964	2.18806
RING1	0.0293893	0.0584293	2.18382
CNBP	0.0301011	0.0597555	-2.17429
METTL3	0.0302761	0.0600139	2.17198
GLI1	0.0305316	0.0604309	2.16862
ZNF581	0.0307538	0.0607808	2.16572
ATF5	0.0312804	0.0617304	2.15892
ZNF12	0.0319498	0.0628981	2.15041
LSR	0.0319662	0.0628981	2.15021
DLX1	0.0329852	0.0648079	2.13756
MLLT3	0.0334992	0.0657213	2.1313
CUX2	0.0336533	0.0659269	-2.12944
LHX9	0.034657	0.067794	2.11751
MYC	0.0349597	0.0682863	-2.11396
BRPF1	0.0351549	0.0685674	2.1117
SRA1	0.0353665	0.0688798	2.10925
TGIF2LX	0.0354425	0.0689273	2.10837
REPIN1	0.0356694	0.0692681	2.10576
RARA	0.0359867	0.0697829	2.10214
NFKBIB	0.036076	0.0698549	-2.10113
CBX3	0.0361429	0.0698833	2.10037
GATA4	0.0363105	0.070106	2.09848
SMAD2	0.0370168	0.0713667	2.09057
AFF4	0.0373671	0.0719385	2.0867
YY1	0.0378966	0.0727591	2.0809
FAM189B	0.0379022	0.0727591	2.08084
BPTF	0.0386632	0.0741136	2.07264
POU6F1	0.0388023	0.0742739	2.07115
HMGA2	0.0396397	0.0757684	2.0623
CBFA2T3	0.0399258	0.0762064	2.05932
KLF15	0.0404413	0.0770805	2.05398
SOX4	0.0407124	0.0774868	-2.0512
STAT6	0.0407764	0.0774983	2.05054
FOXF1	0.0413651	0.0785057	-2.04456
CREBBP	0.041482	0.078616	2.04338
HOXD9	0.0422386	0.0799367	-2.03582
PRDM13	0.0426175	0.0805399	2.03207
GTF2H2	0.0430358	0.081152	2.02797
NR2E1	0.0430627	0.081152	2.02771
PITX3	0.0432692	0.0812649	-2.0257
TP73	0.0432962	0.0812649	2.02544
ZXDA	0.0433048	0.0812649	2.02535
HEY1	0.0447804	0.0839162	-2.01122
RNF8	0.0457494	0.0856122	-2.00216
RHOXF2B	0.0458441	0.0856695	2.00128
HES2	0.0471222	0.0879351	-1.98959
PRDM2	0.0472941	0.0881331	1.98804
SMAD4	0.0479979	0.0893084	-1.98173
ZNF7	0.0480584	0.0893084	1.98119
CSRP3	0.0482554	0.0895502	1.97944
PACS2	0.0503031	0.0932211	1.96161
LMX1A	0.0505119	0.0934785	-1.95982
NR2C1	0.0506512	0.0936067	1.95864
ATN1	0.0516165	0.0952592	1.95049
ESR2	0.0517846	0.0954377	-1.94908
SND1	0.0527983	0.0971721	1.94068
RBL2	0.0530074	0.097423	-1.93897
TEAD3	0.0535833	0.0983381	-1.93427
EVX1	0.0536523	0.0983381	-1.93371
MSRB2	0.0538193	0.0985092	1.93236
PLRG1	0.0548764	0.100307	-1.92388
RXRG	0.0570302	0.104102	1.90701
ARID5A	0.058167	0.106032	1.89833
HDAC2	0.0594511	0.108225	-1.88868
SMARCC1	0.0597661	0.108651	1.88634
TAF5L	0.0627238	0.113873	-1.86486
FHL2	0.0635498	0.115216	-1.85901
LMO3	0.0640209	0.115913	1.8557
POU3F4	0.0643869	0.116418	1.85315
ZNF256	0.0649125	0.11721	1.8495
ZNF682	0.0652956	0.117595	1.84685
POU3F2	0.0653014	0.117595	1.84681
SMARCB1	0.0663796	0.119376	-1.83944
SOX30	0.0678542	0.121864	1.82951
TRIP6	0.0681495	0.122231	-1.82755
NEUROD4	0.0682702	0.122283	1.82675
MBD2	0.0694706	0.124267	1.81884
ZNF26	0.0705442	0.126019	1.81185
BAZ2A	0.070928	0.126419	1.80938
BSX	0.0709572	0.126419	1.80919
TFAP2C	0.0712897	0.126843	-1.80706
ATRX	0.0721451	0.128194	-1.80161
ERCC2	0.0723622	0.128409	1.80023
TRIM10	0.0728036	0.129021	1.79745
BRD4	0.0738388	0.130683	-1.79097
ATOH1	0.0740529	0.130889	-1.78963
MAX	0.0742555	0.131074	-1.78838
SMARCAL1	0.0743819	0.131124	1.7876
ZNF211	0.0757308	0.133326	1.77931
CIR1	0.0762715	0.134102	1.77603
ZFP62	0.0766683	0.134553	1.77363
GTF3A	0.0767297	0.134553	1.77326
RFX5	0.0769337	0.134567	1.77203
MNX1	0.0769386	0.134567	-1.772
STAT3	0.0787467	0.13755	-1.76122
MED21	0.0789043	0.137645	1.76029
TAF13	0.0800972	0.139393	1.7533
FOXS1	0.0801147	0.139393	-1.7532
HNF4A	0.0813819	0.141414	1.74587
MED1	0.0825476	0.143254	1.73921
RARB	0.0842044	0.14594	-1.72987
ZDHHC1	0.0844009	0.146091	1.72877
NKX1-1	0.0851316	0.147165	1.72471
MTA1	0.0856988	0.147955	1.72158
MLX	0.0872027	0.150357	1.71334
PAX2	0.0874902	0.150559	1.71178
RAX	0.0875451	0.150559	1.71149
ETV1	0.0880626	0.151181	-1.70869
HES1	0.0881323	0.151181	1.70831
CTNNB1	0.0884701	0.151443	-1.7065
DPF1	0.0885117	0.151443	1.70627
NCOA3	0.0887918	0.151635	1.70477
TCF19	0.0888502	0.151635	1.70446
BTF3	0.0894877	0.152528	1.70106
ZNF141	0.0897914	0.152712	1.69944
BRF1	0.0898238	0.152712	1.69927
BRD7	0.0910138	0.154539	-1.69299
NAB1	0.0913241	0.154869	-1.69136
AKAP17A	0.0918966	0.155643	-1.68837
BRPF3	0.0922482	0.156041	1.68654
RXRB	0.0924024	0.156104	1.68574
PLAG1	0.0930946	0.157075	-1.68216
SIX3	0.0938809	0.158202	-1.67812
SATB1	0.0941145	0.158271	-1.67693
REST	0.0941583	0.158271	-1.6767
TBL1Y	0.0944879	0.158626	1.67502
ZFY	0.0947517	0.158869	1.67368
MAF	0.0949402	0.158986	-1.67272
NR4A3	0.0951712	0.159174	-1.67155
ZBTB6	0.095739	0.159924	1.66868
ISL2	0.0973713	0.162447	-1.66051
GATA2	0.0978085	0.162974	1.65834
NR2F2	0.0981207	0.16329	-1.6568
SMARCA2	0.0982937	0.163375	1.65594
ZNF592	0.0989847	0.164319	1.65254
CDR2	0.100817	0.166971	-1.64362
RNF114	0.100832	0.166971	1.64354
SREBF2	0.102227	0.169073	1.63683
VDR	0.102649	0.169562	-1.63482
OLIG1	0.104506	0.172416	-1.62603
HOXB1	0.104841	0.172755	1.62446
ZFAND6	0.105065	0.172911	-1.62341
PAX7	0.106615	0.175246	-1.6162
MTA2	0.107508	0.176499	1.61208
ZNF461	0.108093	0.177241	1.6094
TUB	0.109348	0.17908	-1.60368
FOXN1	0.109992	0.179913	1.60077
NR0B1	0.1111	0.181503	1.59579
KMT2D	0.111784	0.182399	1.59273
FOXN3	0.112562	0.183445	-1.58928
GTF2A2	0.112806	0.183619	-1.5882
ATF7IP	0.113173	0.183991	1.58658
ANP32A	0.114755	0.186338	1.57963
PCGF2	0.115564	0.187425	1.57611
IER2	0.116412	0.18847	-1.57245
TFAP2D	0.116491	0.18847	1.57211
TAF7	0.116652	0.188502	-1.57141
NFIX	0.1171	0.188998	-1.56949
MED23	0.118904	0.19168	1.56178
CREBZF	0.120066	0.19332	-1.55687
ARID1B	0.12037	0.193576	1.55559
BARX2	0.120927	0.194238	1.55326
KLHL5	0.121731	0.195295	-1.5499
SMAD5	0.12321	0.197308	1.54376
SOX14	0.123281	0.197308	1.54347
PDLIM5	0.123767	0.197496	-1.54147
BRD1	0.12379	0.197496	1.54138
ZNF133	0.123841	0.197496	1.54117
MIXL1	0.124755	0.198518	-1.53742
PROP1	0.124779	0.198518	-1.53732
IRF2	0.126975	0.201772	1.52841
SUPT3H	0.13111	0.208096	1.51195
KLHL21	0.13245	0.209974	1.50671
IRF7	0.132781	0.210249	1.50542
SOX3	0.133309	0.210837	1.50336
ZNF207	0.13382	0.211394	-1.50138
HSFY1	0.136229	0.214947	1.49213
PFDN5	0.136825	0.215632	1.48986
ELK4	0.13734	0.21619	-1.4879
SIN3B	0.137627	0.216387	1.48681
KDM5C	0.138106	0.216884	1.485
TRIM24	0.142728	0.223881	1.46777
NKX6-1	0.143957	0.225544	-1.46326
HOXA1	0.145296	0.227376	1.45838
STAT5A	0.148183	0.231623	-1.44798
TAF1	0.150409	0.234827	1.44006
DPF2	0.151203	0.235793	1.43726
WHSC1	0.15441	0.240512	1.42606
WT1	0.156109	0.242876	1.42019
LBX1	0.157109	0.244149	1.41676
LHX4	0.157752	0.244863	1.41456
ZFP64	0.158396	0.245491	-1.41237
TAF10	0.158524	0.245491	1.41194
SPEN	0.159197	0.246147	1.40965
YEATS4	0.159315	0.246147	1.40925
NCOR2	0.159677	0.246421	1.40803
HAND1	0.161655	0.249188	-1.40138
RBBP5	0.162577	0.25032	-1.3983
ZBTB25	0.164375	0.252798	1.39233
HOXD8	0.165282	0.253901	-1.38934
GSX2	0.167179	0.25652	1.38312
FOXB1	0.167483	0.256692	1.38213
CIC	0.169059	0.258782	1.37701
NFATC1	0.169234	0.258782	-1.37645
ZBTB32	0.169616	0.259071	-1.37521
ZNF74	0.171285	0.261322	1.36984
ATF6B	0.173141	0.263852	1.36392
FEZF2	0.174081	0.264984	-1.36094
NOBOX	0.175157	0.266318	1.35754
NFAT5	0.178861	0.271642	1.34596
SNAI3	0.179223	0.271883	-1.34483
GCM2	0.179686	0.272276	1.3434
PRDM14	0.18128	0.274381	1.33849
SOX5	0.182388	0.275747	1.33509
HOXD11	0.182886	0.276187	-1.33357
ZFP91	0.183645	0.277021	-1.33126
WDR45B	0.184211	0.277561	1.32954
NEUROD6	0.184419	0.277562	1.32891
RORB	0.1851	0.277884	-1.32685
HIVEP2	0.185102	0.277884	1.32684
NFE2	0.185256	0.277884	1.32637
TFEB	0.185926	0.278147	-1.32435
ZBTB16	0.185934	0.278147	-1.32433
UTF1	0.186055	0.278147	-1.32396
ASCL3	0.187178	0.279514	1.32059
DMBX1	0.188114	0.280484	1.31779
SSX1	0.188299	0.280484	1.31723
HIC2	0.188457	0.280484	-1.31676
ATF1	0.188691	0.280521	-1.31606
LHX8	0.18904	0.280727	-1.31502
HOXB2	0.193931	0.287672	-1.3006
THRB	0.19436	0.287988	-1.29935
SOX1	0.194622	0.288058	1.29858
ZNF131	0.195112	0.288463	-1.29716
IKZF2	0.196221	0.289783	1.29394
ZNF230	0.196748	0.290241	1.29241
EP300	0.197341	0.290795	-1.2907
BNC1	0.19772	0.290807	-1.28961
HMX3	0.197955	0.290807	1.28893
NR3C2	0.198085	0.290807	-1.28856
STAT5B	0.198218	0.290807	1.28817
E2F6	0.198862	0.291432	1.28632
ZBTB47	0.2006	0.293657	-1.28135
ZFHX3	0.200868	0.293729	1.28059
FOXJ1	0.201311	0.294055	1.27933
VAX2	0.20188	0.294564	1.27771
SCML1	0.203731	0.296941	-1.27248
TRIM38	0.205618	0.299366	-1.26718
PAX9	0.206443	0.300239	-1.26487
IRF6	0.208088	0.302304	1.26029
UBTF	0.213277	0.309506	1.24602
ZBTB33	0.214403	0.310804	-1.24296
DDIT3	0.216544	0.313566	-1.23717
ZSCAN12	0.21759	0.314741	-1.23435
TRIOBP	0.218784	0.316126	-1.23115
GTF2A1	0.220113	0.317703	1.2276
BTBD3	0.221126	0.318821	-1.22491
SIX6	0.221505	0.319025	-1.2239
FOSL1	0.224095	0.322408	1.21706
CEBPE	0.226188	0.325069	-1.21157
PPARA	0.22791	0.327192	-1.20708
NR2C2	0.232174	0.332956	1.19607
RCOR1	0.234039	0.335272	1.1913
IRF5	0.235679	0.33726	-1.18713
LHX2	0.237866	0.33995	-1.1816
HES7	0.238066	0.33995	1.18109
ZKSCAN4	0.238731	0.340536	-1.17942
ZNF80	0.239976	0.341947	-1.1763
HES4	0.241089	0.343168	-1.17351
ZMYND11	0.24236	0.34461	-1.17034
STAT1	0.243751	0.346111	-1.16689
PBX3	0.243933	0.346111	1.16644
TFE3	0.247292	0.350506	1.15816
PRDM11	0.25138	0.355923	1.14819
TULP2	0.25551	0.361387	-1.13823
FOXA2	0.256643	0.362606	-1.13552
ZIC4	0.262556	0.370569	-1.1215
MED17	0.263681	0.371765	-1.11886
POU4F1	0.264655	0.372746	-1.11657
POU3F3	0.265248	0.373189	-1.11519
PRDM5	0.267353	0.375755	-1.11028
PCGF3	0.268621	0.376854	1.10734
EVX2	0.268698	0.376854	1.10716
MYBBP1A	0.269159	0.377104	1.1061
ZIC1	0.270018	0.377912	1.10411
MED7	0.272505	0.380994	1.09839
GTF3C3	0.273251	0.381639	1.09668
SUPT20H	0.273632	0.381773	-1.09581
IRX1	0.274665	0.382814	-1.09345
ABT1	0.275596	0.383712	-1.09133
TGIF1	0.278672	0.38731	-1.08436
HMGA1	0.278759	0.38731	1.08416
SSX6	0.279145	0.387443	1.08329
TCF7	0.283811	0.393512	-1.07283
ZKSCAN7	0.284557	0.394138	-1.07116
RUNX1	0.285176	0.394587	-1.06979
ARC	0.285636	0.394815	1.06877
GCM1	0.286256	0.395106	1.06739
ZNF200	0.286437	0.395106	1.06699
PHOX2B	0.290559	0.400379	-1.0579
TBX1	0.296685	0.4084	-1.04454
CREB3L1	0.298917	0.41105	1.03972
SMARCA1	0.300068	0.412208	-1.03725
GTF2H1	0.30318	0.415785	1.03059
TRMT1	0.303434	0.415785	1.03004
ZNF358	0.303604	0.415785	1.02968
NKX6-3	0.303966	0.415856	1.02891
MORF4	0.306857	0.419194	-1.02277
MLLT1	0.307033	0.419194	1.0224
ZNF184	0.308156	0.420298	-1.02003
HOXC12	0.308876	0.420504	-1.01851
RHOXF1	0.308935	0.420504	1.01838
GATA6	0.309907	0.421398	-1.01634
ETV7	0.311126	0.422626	1.01378
NFATC2	0.311781	0.423086	1.01241
EZH2	0.312801	0.424041	1.01027
GSC2	0.313617	0.424717	1.00857
SRY	0.316623	0.427947	1.00232
NRF1	0.316695	0.427947	1.00217
ZNF415	0.316962	0.427947	1.00162
FOXA3	0.31761	0.428389	-1.00027
HOXB3	0.318382	0.428998	0.998679
BARHL2	0.31906	0.429479	-0.997279
SETD4	0.32007	0.430406	-0.995198
HOXC13	0.321425	0.431794	-0.992412
NHLH2	0.322551	0.432872	0.990104
MED24	0.324005	0.434388	0.98713
LEF1	0.329637	0.441496	-0.975695
ZBTB39	0.330573	0.442307	0.973806
HOXC10	0.331554	0.443176	0.971831
TCFL5	0.33785	0.451053	0.959244
TSC22D2	0.338122	0.451053	-0.958704
KDM4D	0.339515	0.452461	-0.95594
RFX2	0.340855	0.453795	0.953289
POU4F2	0.343809	0.457117	0.947468
TCEAL1	0.344033	0.457117	0.947028
ZNF85	0.347176	0.460835	-0.940872
BARHL1	0.348043	0.461528	0.93918
MICALL1	0.348601	0.46181	0.938093
ZNF19	0.350912	0.463977	0.933602
TAF9	0.35093	0.463977	0.933566
GTF3C2	0.351367	0.464096	-0.932718
EN2	0.352781	0.465504	0.929982
ZNF117	0.355424	0.46853	0.924885
ZIC2	0.357773	0.47105	0.920375
ZAR1	0.35804	0.47105	-0.919863
TBR1	0.359861	0.472981	0.916381
DTX2	0.362759	0.476289	-0.910864
ZNF197	0.36309	0.476289	0.910235
TULP1	0.363631	0.476531	0.90921
TRIP11	0.36453	0.477242	-0.907504
FOXL1	0.366931	0.479916	0.902968
SERTAD1	0.368625	0.481661	-0.899778
NR1I3	0.370133	0.483159	0.896946
MSX2	0.371243	0.483712	0.894866
ZNF234	0.37128	0.483712	0.894797
ZBTB18	0.381957	0.497138	0.874986
CNOT4	0.382552	0.497429	0.873892
NEUROD2	0.386425	0.501978	0.866796
NEUROG2	0.387169	0.502456	-0.865437
SMARCA5	0.388008	0.503056	0.863909
ZNF559	0.388429	0.503115	-0.863142
EGR3	0.389311	0.503769	-0.861538
GTF2I	0.389881	0.50402	0.860501
BCL3	0.390307	0.504084	-0.859727
POU5F1	0.391765	0.50516	0.857084
TFB2M	0.391895	0.50516	-0.856848
RLIM	0.392302	0.505197	0.856113
PRDM15	0.39282	0.505378	0.855175
POU1F1	0.395048	0.507756	0.851154
TRIM13	0.396985	0.509756	-0.847668
NKX6-2	0.397862	0.510352	0.846093
TADA2A	0.398211	0.510352	0.845467
MYF5	0.39951	0.510691	-0.84314
POU5F2	0.399603	0.510691	0.842974
CBX5	0.399622	0.510691	0.84294
PAX1	0.400814	0.511726	0.840809
CBX6	0.402155	0.512949	0.838415
NR1H4	0.405872	0.517197	-0.831807
ZNF430	0.410161	0.522107	0.824227
MESP2	0.410506	0.522107	-0.82362
PRDM12	0.411614	0.522712	0.821672
LHX1	0.411763	0.522712	-0.821409
DPRX	0.412872	0.523624	0.81946
GABPB1	0.413553	0.523635	-0.818267
EED	0.413664	0.523635	-0.818072
ZNF708	0.41419	0.523806	0.81715
POU3F1	0.417952	0.528064	0.810579
TAL1	0.42591	0.53761	-0.796792
OLIG3	0.426463	0.537802	0.795839
SMAD1	0.429658	0.54132	0.79035
ZNF132	0.430762	0.542201	-0.788458
TFEC	0.432408	0.543761	0.785645
EYA2	0.43541	0.547022	-0.780529
MYOD1	0.436924	0.548409	0.777956
MXD1	0.439443	0.551054	0.773686
ZNF443	0.441515	0.552743	0.770185
OTP	0.441616	0.552743	0.770015
INSM2	0.443678	0.554805	0.76654
BAZ1A	0.450632	0.562974	0.754891
ZNF41	0.453524	0.566059	-0.750075
KLF16	0.455683	0.568224	-0.746493
TEAD4	0.456959	0.569284	0.74438
TAF4B	0.45739	0.569291	-0.743666
ZKSCAN5	0.457955	0.569464	0.742733
SUPT5H	0.463034	0.575245	0.734365
VPS72	0.463692	0.575529	0.733284
LTN1	0.464572	0.576087	0.731841
SOX6	0.465463	0.576657	0.73038
NR0B2	0.468911	0.580392	-0.724745
GTF3C4	0.469607	0.580716	-0.72361
LDOC1	0.470185	0.580893	-0.722669
HES5	0.470918	0.581262	-0.721476
RELA	0.473361	0.58374	-0.717506
HOXA6	0.476511	0.587082	-0.712405
MXD4	0.481188	0.5923	0.704863
NR5A1	0.483087	0.59409	0.701814
MECOM	0.484536	0.595326	-0.69949
FOXJ2	0.485809	0.596342	-0.697453
HOXD4	0.492558	0.604072	-0.686697
NR1H3	0.496603	0.608475	-0.680289
ZNF185	0.497065	0.608484	0.679558
DMRTA2	0.498143	0.609247	-0.677855
PLAGL2	0.498893	0.609607	-0.676672
NCOA2	0.499531	0.609829	-0.675667
SUV420H1	0.500051	0.609907	-0.674848
EYA3	0.502542	0.612387	0.67093
ZIC5	0.503409	0.612885	0.669569
POU6F2	0.505355	0.614696	0.666517
NKX2-2	0.508859	0.618396	-0.661039
SATB2	0.510836	0.620235	-0.657957
NKX2-3	0.51408	0.623608	0.652913
HR	0.51582	0.625152	-0.650215
TPRXL	0.516606	0.625537	-0.648998
HOXB8	0.518539	0.626913	-0.646007
SP3	0.518679	0.626913	0.645791
NFKBIA	0.519954	0.627713	-0.643822
TECPR1	0.520279	0.627713	0.643321
GATA1	0.520914	0.627912	0.642342
RFXANK	0.521401	0.627934	0.641591
DLX3	0.523355	0.62972	-0.638584
NFYA	0.524168	0.630132	0.637333
ZNF135	0.527206	0.633216	0.632671
ZNF208	0.538601	0.646321	0.615309
TAL2	0.543188	0.650937	0.60837
POU4F3	0.543421	0.650937	0.60802
ONECUT3	0.544577	0.651739	0.606276
T	0.546016	0.652877	0.604108
DPF3	0.547279	0.653803	-0.602209
SSX2	0.547989	0.654067	0.601142
NPAS2	0.549625	0.655435	0.598686
CNPY3	0.552656	0.658463	0.594144
MLXIPL	0.557707	0.66389	0.586602
PAX4	0.560692	0.666669	0.582163
HDAC4	0.561038	0.666669	-0.581647
NFKB2	0.564113	0.669591	-0.577087
ALX3	0.564498	0.669591	0.576516
FOXJ3	0.565825	0.670571	0.574551
MGA	0.569836	0.674726	0.568629
SALL1	0.572178	0.676901	-0.565179
GTF2B	0.575386	0.680094	-0.560466
HOXB4	0.578543	0.682705	0.55584
PRDM10	0.578894	0.682705	0.555324
NCOR1	0.579125	0.682705	0.554987
ERGIC2	0.580013	0.683149	-0.553689
SOX2	0.584533	0.687867	0.547093
ADPGK	0.585194	0.68804	-0.546131
GSX1	0.58673	0.68924	-0.543895
GATA5	0.58813	0.690279	0.541861
HOXA3	0.588653	0.690287	0.541101
ZNF267	0.591057	0.691624	0.537614
HSF2	0.591387	0.691624	-0.537137
ZNF189	0.591757	0.691624	0.5366
VENTXP7	0.591861	0.691624	0.53645
CBX2	0.594692	0.694311	0.532354
ZNF268	0.595198	0.694311	0.531623
RFX3	0.596258	0.694941	-0.530093
CASK	0.597357	0.695617	-0.528507
EGR4	0.602007	0.700422	-0.521813
ZNF155	0.602848	0.700791	-0.520604
ZDHHC17	0.605447	0.703201	0.516876
SAP30	0.606628	0.703962	0.515184
PHF3	0.60863	0.705103	0.512319
BCLAF1	0.608665	0.705103	0.512268
MYCL	0.612197	0.70858	0.507225
ESRRB	0.616091	0.712472	-0.501678
HSFX1	0.620619	0.717088	-0.495249
MYT1L	0.622113	0.718195	0.493131
SHOX	0.625723	0.721155	0.488025
BCL6	0.625756	0.721155	0.487979
PHOX2A	0.626845	0.721788	-0.486441
ZNHIT6	0.630377	0.725232	-0.48146
OTX1	0.633693	0.72842	-0.476797
BTAF1	0.637696	0.732393	-0.471179
CTCF	0.640481	0.73496	0.467281
ERCC6	0.643648	0.737682	0.462855
HOXB9	0.643956	0.737682	0.462426
KLF7	0.646245	0.739672	0.459233
ZNF107	0.648104	0.741165	0.456644
MIS18BP1	0.651875	0.744841	0.451402
ZFR	0.652865	0.745335	-0.450028
CREM	0.655099	0.747248	-0.446929
E2F5	0.656735	0.747942	-0.444664
ZNF202	0.656825	0.747942	-0.444539
ZNF266	0.658269	0.748378	0.442541
LHX3	0.658326	0.748378	0.442461
VAX1	0.659877	0.749452	0.440317
ALX4	0.660391	0.749452	0.439607
DBX1	0.665668	0.754799	-0.432331
TMF1	0.667621	0.756373	-0.429642
HOXD13	0.669171	0.757488	0.427512
COPS5	0.675088	0.763539	-0.419396
HSF1	0.677137	0.76521	0.416592
TLX2	0.678004	0.765543	-0.415406
MYOG	0.679873	0.767006	0.412853
UNCX	0.681063	0.767702	0.411228
ZNF157	0.682996	0.768638	-0.408591
BARX1	0.683042	0.768638	-0.408528
OTX2	0.684458	0.769584	0.406599
CBX1	0.687431	0.772277	0.402553
SOX13	0.688337	0.772647	0.401321
ZNF669	0.69076	0.774716	-0.39803
MBNL2	0.692617	0.776149	-0.39551
ZNF217	0.702843	0.786571	-0.381681
MXI1	0.703094	0.786571	-0.381343
TAF12	0.705554	0.788665	-0.378026
GSC	0.706949	0.789564	-0.376149
MSX2P1	0.70885	0.790643	0.373591
ZNF3	0.709097	0.790643	-0.373259
SIM2	0.712539	0.793819	-0.368636
USF1	0.714645	0.795504	0.36581
HOXB13	0.716203	0.796574	-0.363722
KMT2A	0.722169	0.802186	0.355741
HOXB5	0.722447	0.802186	0.355369
TCF21	0.723778	0.802691	0.353591
MIER1	0.724102	0.802691	-0.35316
DLX6	0.726028	0.80416	0.35059
ECD	0.736363	0.814933	-0.336841
ESX1	0.737404	0.81541	-0.33546
ZNF460	0.738285	0.81571	0.334291
SNAI1	0.741615	0.817902	-0.329879
HNF1A	0.741708	0.817902	-0.329755
ZNF146	0.744044	0.817902	-0.326665
ATF4	0.744204	0.817902	0.326452
TRIM33	0.744334	0.817902	0.326281
SSX7	0.744514	0.817902	-0.326042
ZNF37A	0.744547	0.817902	0.325998
CRIP2	0.745324	0.818083	0.324971
ZNF613	0.749468	0.821958	-0.319498
NKX2-8	0.750846	0.822794	0.31768
CRX	0.752984	0.824462	0.314861
SOX21	0.756654	0.827803	0.310029
JARID2	0.760058	0.830848	-0.305554
REL	0.763315	0.833727	0.301277
FOXL2	0.769526	0.839049	-0.293138
HOXC9	0.769818	0.839049	0.292755
ZNF106	0.770133	0.839049	0.292342
ZMYM6	0.770696	0.839049	0.291606
ZMYM3	0.776574	0.844761	0.283924
ZNF273	0.779041	0.846756	0.280704
FOSL2	0.788963	0.856844	-0.267786
TULP3	0.791461	0.858861	-0.26454
HIF3A	0.793225	0.860077	-0.26225
CITED2	0.793985	0.860204	0.261264
ZNF8	0.795417	0.861058	0.259406
HOXA7	0.796909	0.861976	0.257472
ZNF136	0.797555	0.861978	-0.256635
TAF5	0.799663	0.863559	-0.253904
PSIP1	0.800843	0.864135	-0.252377
ZNF711	0.804281	0.867146	-0.247927
MLLT10	0.810458	0.873102	-0.239949
FOXD3	0.816542	0.878949	0.232104
SSX4	0.821506	0.883581	0.225714
ZNF235	0.82458	0.885674	0.221763
NCOA4	0.824776	0.885674	-0.22151
VSX2	0.826636	0.88696	0.21912
ZNF14	0.828965	0.888602	0.21613
ESRRA	0.829495	0.888602	0.21545
CUX1	0.831484	0.890021	0.212898
TPRX1	0.832207	0.890083	-0.21197
GFI1B	0.833554	0.890811	-0.210244
TBX4	0.834275	0.89087	-0.20932
GTF2H3	0.835974	0.891972	-0.207143
GTF2E1	0.840358	0.895483	-0.201529
HNF1B	0.840603	0.895483	-0.201216
CHD5	0.843841	0.898218	0.197074
OLIG2	0.845175	0.898922	0.19537
SP4	0.848868	0.901457	-0.190652
SNAPC5	0.849027	0.901457	-0.190448
TLX3	0.84958	0.901457	-0.189742
PDX1	0.851028	0.902278	-0.187894
TAF1C	0.852201	0.90244	-0.186397
SSX9	0.85253	0.90244	0.185978
ZSCAN10	0.856093	0.905496	0.181434
KLF14	0.859621	0.908157	0.176938
TRIM26	0.862325	0.908157	-0.173496
RBPJ	0.862801	0.908157	0.172889
HOXC11	0.862837	0.908157	0.172843
FOXP3	0.863041	0.908157	0.172584
ZNF90	0.863293	0.908157	-0.172264
HIRA	0.86336	0.908157	-0.172177
ZNF195	0.867029	0.909713	-0.16751
SIM1	0.867314	0.909713	-0.167148
ZNF254	0.867888	0.909713	0.166419
ZRANB2	0.868089	0.909713	-0.166162
HMX2	0.868239	0.909713	0.165972
IRF9	0.869475	0.910296	0.1644
DIDO1	0.872616	0.912242	0.16041
TSC22D4	0.872698	0.912242	-0.160306
NFIA	0.874268	0.912486	0.158312
NEUROG1	0.874295	0.912486	0.158278
ZBTB24	0.87542	0.912948	0.156849
SF1	0.877568	0.914475	0.154123
ZNF331	0.878318	0.914544	0.153172
ZNF746	0.884719	0.920493	-0.145055
PAX3	0.886616	0.921678	-0.142652
MKX	0.887236	0.921678	0.141867
ASH2L	0.891671	0.924631	-0.136252
NR1I2	0.891886	0.924631	0.135981
TBX2	0.892151	0.924631	0.135644
HHEX	0.897005	0.928508	-0.129504
RARG	0.89728	0.928508	0.129156
POU2F3	0.898808	0.929371	0.127224
LMO1	0.901913	0.93144	-0.123301
TBX21	0.902202	0.93144	-0.122936
MYBL2	0.909532	0.938284	-0.11368
SSX5	0.913501	0.941404	-0.108673
TEAD1	0.913964	0.941404	-0.108089
MAFK	0.916061	0.942838	-0.105444
ZIC3	0.917312	0.9434	-0.103868
PRDM16	0.919018	0.944016	0.101716
PPARD	0.919712	0.944016	-0.100842
FOXG1	0.920028	0.944016	-0.100444
MED26	0.922232	0.945553	-0.0976665
CDX4	0.924556	0.94721	0.0947389
DMRT1	0.92891	0.949932	-0.0892562
UBR4	0.929698	0.949932	0.0882649
ETV2	0.929916	0.949932	-0.0879906
HMGB1	0.930137	0.949932	-0.0877122
MYF6	0.930763	0.949932	-0.0869242
TCERG1	0.931751	0.950216	0.0856804
TBP	0.933152	0.95092	-0.0839174
CDX2	0.935653	0.952742	0.0807712
ZHX1	0.952553	0.969214	-0.0595277
NKX2-1	0.957224	0.973226	-0.0536619
RBL1	0.958338	0.973619	0.0522623
ADNP2	0.960884	0.975465	-0.0490656
TFDP3	0.964525	0.977926	0.0444958
ZNF334	0.964987	0.977926	0.0439157
ZHX2	0.965501	0.977926	-0.0432712
SLC25A40	0.967853	0.979567	-0.0403194
RFX4	0.970191	0.981191	-0.0373852
AFF1	0.971008	0.981276	-0.0363599
PER1	0.973145	0.982692	-0.0336797
NEUROD1	0.976182	0.985017	-0.0298688
PAX6	0.978188	0.986296	0.0273532
GLIS1	0.9802	0.987	0.0248294
VSX1	0.980361	0.987	0.0246277
ELF3	0.982705	0.988616	-0.021687
MED14	0.985757	0.990383	-0.0178593
NFRKB	0.985942	0.990383	0.0176282
ZKSCAN8	0.9883	0.992007	-0.0146707
SCRT1	0.989976	0.992945	0.0125687
RORA	0.991393	0.993621	-0.0107919
NKX2-5	0.992594	0.99408	0.00928672
ZNF250	0.994558	0.995193	-0.00682411
KCNIP3	0.995193	0.995193	0.0060273

## Sheet: Ranked_TFs_EMAT4
EMAT4 (ranked list)	pvalue	FDR	T-statistic		Ranked_list_underexpressed	Ranked_list_overexpressed
FOXA1	9.43678e-104	1.26264e-100	-27.0584		FOXA1	FOXC1
FOXC1	3.38652e-83	2.26558e-80	23.0542		SPDEF	VGLL1
SPDEF	1.4824e-82	6.61151e-80	-22.9296		XBP1	SOX10
VGLL1	3.39536e-78	1.13575e-75	22.0816		GATA3	TTLL4
XBP1	6.55973e-71	1.75538e-68	-20.6592		ESR1	BCL11A
SOX10	1.08661e-67	2.42314e-65	20.027		CRIP1	ELF5
TTLL4	1.84724e-63	3.53086e-61	19.1913		LIMA1	EN1
BCL11A	1.48482e-62	2.48336e-60	19.0116		MYB	TCF7L1
ELF5	1.30829e-60	1.945e-58	18.6241		TRIM3	SOX8
EN1	7.55028e-57	1.01023e-54	17.8695		RNF103	MID1
TCF7L1	1.32855e-54	1.61599e-52	17.415		KIAA0040	OTX1
SOX8	1.2935e-51	1.4099e-49	16.8046		MED16	YBX1
MID1	1.36986e-51	1.4099e-49	16.7995		BHLHE40	DLX5
GATA3	1.97275e-47	1.88539e-45	-15.9377		BATF	CSRP2
OTX1	5.52478e-47	4.9281e-45	15.8441		AR	FOXM1
YBX1	1.4342e-43	1.19935e-41	15.1218		AFF1	LMO4
DLX5	1.46511e-41	1.15313e-39	14.6902		MEIS3	E2F3
ESR1	3.48024e-40	2.58698e-38	-14.3915		ZNF552	CEBPB
CRIP1	6.61864e-40	4.66091e-38	-14.3305		RORC	MICALL1
CSRP2	1.07894e-38	7.21814e-37	14.0645		SAP18	BTBD3
FOXM1	1.27287e-38	8.11e-37	14.0486		GLI3	TRIP13
LMO4	1.44485e-38	8.78732e-37	14.0365		PFDN5	SIX3
E2F3	7.87286e-37	4.57995e-35	13.6508		RERE	ILF2
CEBPB	3.1959e-35	1.78172e-33	13.2888		NRIP1	ETV6
MICALL1	1.31251e-34	7.02454e-33	13.1493		SALL2	KLF11
BTBD3	2.96843e-33	1.48404e-31	12.8388		PCGF2	TFDP1
LIMA1	2.9947e-33	1.48404e-31	-12.8379		RXRA	GRHL1
MYB	9.25223e-33	4.42125e-31	-12.7246		BLOC1S1	FOXQ1
TRIP13	8.24387e-32	3.80355e-30	12.5033		ZNF91	POU4F1
SIX3	1.24476e-31	5.55164e-30	12.4613		PURA	RNF8
ILF2	6.67026e-31	2.87897e-29	12.2897		MXD4	EZH2
ETV6	3.49647e-30	1.46196e-28	12.119		CRIP2	ZNF286A
KLF11	5.15746e-30	2.09112e-28	12.0787		ZFHX3	MAMLD1
TFDP1	4.97043e-29	1.95601e-27	11.8425		SNAPC2	ELK4
GRHL1	1.32099e-28	5.04995e-27	11.7398		TCEAL1	CEBPG
FOXQ1	1.37336e-28	5.10431e-27	11.7357		SETBP1	NKX2-5
POU4F1	1.71327e-28	6.19557e-27	11.7123		NPAS1	YBX3
TRIM3	1.00469e-27	3.53755e-26	-11.5248		CASZ1	ALYREF
RNF8	1.3538e-27	4.64457e-26	11.493		MEIS3P1	NFE2L3
EZH2	1.66344e-27	5.5642e-26	11.471		PER2	GTF3C2
ZNF286A	5.73143e-26	1.8704e-24	11.0888		DACH1	ZFP69B
MAMLD1	9.29897e-26	2.96239e-24	11.0359		HOXB2	HDAC2
ELK4	2.36354e-25	7.35444e-24	10.9335		TOX3	NFIL3
RNF103	3.46137e-25	1.05257e-23	-10.8915		TBX3	NFIB
CEBPG	4.60749e-25	1.36996e-23	10.8599		ZNF211	ZNF124
KIAA0040	7.223e-24	2.10095e-22	-10.5528		SREBF1	ENO1
NKX2-5	8.19227e-24	2.33218e-22	10.5386		FOXP1	SOX4
YBX3	8.53172e-24	2.37822e-22	10.5341		ZBTB48	FOXC2
MED16	1.22851e-23	3.3546e-22	-10.4929		VEZF1	SUV420H1
ALYREF	2.38347e-23	6.3282e-22	10.4178		TFAP2B	E2F5
BHLHE40	2.41209e-23	6.3282e-22	-10.4164
NFE2L3	9.21947e-23	2.37224e-21	10.2634
BATF	1.59605e-22	4.02927e-21	-10.2003
GTF3C2	2.55999e-22	6.34308e-21	10.1458
AR	3.79026e-22	9.22067e-21	-10.1004
AFF1	4.95468e-22	1.18381e-20	-10.0693
MEIS3	9.12759e-22	2.14258e-20	-9.99817
ZFP69B	1.03811e-21	2.3948e-20	9.98314
HDAC2	1.14102e-21	2.58761e-20	9.97209
NFIL3	1.8645e-21	4.15784e-20	9.91455
ZNF552	3.12352e-21	6.85126e-20	-9.85385
NFIB	7.93416e-21	1.71224e-19	9.74353
ZNF124	1.09542e-20	2.32647e-19	9.70515
ENO1	1.40432e-20	2.9359e-19	9.67553
RORC	1.70396e-20	3.50754e-19	-9.65242
SAP18	1.8417e-20	3.73363e-19	-9.64312
SOX4	3.91042e-20	7.80918e-19	9.55272
FOXC2	5.36596e-20	1.05583e-18	9.51455
SUV420H1	6.09706e-20	1.1823e-18	9.49912
E2F5	6.52737e-20	1.24766e-18	9.49087
RIMS3	8.20846e-20	1.54689e-18	9.46311
TULP3	9.92116e-20	1.84368e-18	9.44011
GLI3	1.09105e-19	1.99975e-18	-9.42856
RELB	2.12563e-19	3.84337e-18	9.34724
ZNF232	3.02222e-19	5.39164e-18	9.30413
PFDN5	3.62994e-19	6.3906e-18	-9.28162
RERE	1.01893e-18	1.77056e-17	-9.15412
TAF5	1.75998e-18	3.01905e-17	9.08609
NRIP1	5.11442e-18	8.66215e-17	-8.95224
VPS72	5.26511e-18	8.8059e-17	8.94857
SALL2	7.98049e-18	1.31826e-16	-8.89597
PCGF2	9.27258e-18	1.51301e-16	-8.87694
TBPL1	9.94522e-18	1.60322e-16	8.86805
SOX9	1.2106e-17	1.92831e-16	8.84305
RXRA	1.5059e-17	2.37047e-16	-8.81523
BLOC1S1	1.58322e-17	2.46319e-16	-8.80884
ZNF91	2.46937e-17	3.79772e-16	-8.75196
CDK8	6.03751e-17	9.17977e-16	8.63674
PURA	8.0418e-17	1.20898e-15	-8.59955
RARB	1.27516e-16	1.89574e-15	8.53949
PPARA	1.33554e-16	1.96369e-15	8.53345
MXD4	1.89249e-16	2.75233e-15	-8.48781
TAF2	1.97955e-16	2.82136e-15	8.4819
CRIP2	1.98212e-16	2.82136e-15	-8.48173
RUNX3	2.06088e-16	2.90258e-15	8.47662
RBL1	3.2049e-16	4.46683e-15	8.41848
FOXD1	3.32726e-16	4.58956e-15	8.41353
ZFHX3	5.37644e-16	7.34048e-15	-8.34997
SNAPC2	5.44161e-16	7.35441e-15	-8.34837
TCEAL1	1.01638e-15	1.35992e-14	-8.26507
PPARGC1A	1.11695e-15	1.47969e-14	8.25243
KLF5	1.71777e-15	2.25331e-14	8.1946
E2F2	1.73698e-15	2.25638e-14	8.1931
SETBP1	2.43722e-15	3.13557e-14	-8.14736
HEY2	3.09708e-15	3.94657e-14	8.11489
DMRT1	5.1726e-15	6.52918e-14	8.04505
ZMYND11	9.12928e-15	1.14159e-13	7.96714
NPAS1	1.08847e-14	1.34849e-13	-7.94291
CASZ1	1.61428e-14	1.98157e-13	-7.88839
RLF	2.07812e-14	2.52775e-13	7.85329
MEIS3P1	2.25054e-14	2.71281e-13	-7.8422
PER2	3.31351e-14	3.95846e-13	-7.78815
SSRP1	3.45449e-14	4.09037e-13	7.78232
DACH1	4.53218e-14	5.31935e-13	-7.74419
HOXB2	5.14631e-14	5.98762e-13	-7.72629
TOX3	5.62823e-14	6.49187e-13	-7.71367
TBX3	6.10985e-14	6.98716e-13	-7.70207
TFAP2C	6.69058e-14	7.58644e-13	7.68924
NR2C2	8.01154e-14	9.00794e-13	7.66371
E2F4	8.44587e-14	9.41714e-13	7.65622
ZNF211	9.41031e-14	1.04058e-12	-7.64086
SREBF1	1.06127e-13	1.16392e-12	-7.62375
FOXP1	1.08082e-13	1.17573e-12	-7.62115
ETV5	1.20011e-13	1.29496e-12	7.60622
ZBTB48	1.3701e-13	1.46655e-12	-7.58731
ZPR1	1.66706e-13	1.77026e-12	7.55922
GTF3C3	1.81445e-13	1.9116e-12	7.54707
TAF4B	3.22751e-13	3.37376e-12	7.46404
TCF19	4.35917e-13	4.52137e-12	7.42041
JMJD4	4.44639e-13	4.57636e-12	7.41753
VEZF1	6.12651e-13	6.25746e-12	-7.37077
TFAP2B	1.15363e-12	1.16936e-11	-7.27776
TGIF2	1.8368e-12	1.84785e-11	7.20879
BAP1	2.37844e-12	2.37489e-11	-7.17025
DBP	2.57596e-12	2.55306e-11	-7.15831
GTF2F2	2.79883e-12	2.75356e-11	7.14589
SERTAD1	3.47594e-12	3.39475e-11	-7.11335
MEF2D	3.61125e-12	3.50135e-11	-7.10761
LHX2	3.7898e-12	3.64802e-11	7.10034
PGR	4.16236e-12	3.97803e-11	-7.0862
CASK	5.16233e-12	4.89873e-11	7.05366
KLF2	5.36474e-12	5.05494e-11	-7.04783
RNF14	5.41957e-12	5.0709e-11	-7.04629
OSR1	5.56624e-12	5.17196e-11	7.04224
HR	9.03229e-12	8.33462e-11	6.96852
MEF2A	1.00694e-11	9.22795e-11	6.95189
KLF8	1.22833e-11	1.11803e-10	-6.92138
PIAS2	2.7753e-11	2.50902e-10	6.79512
FOXN2	3.00049e-11	2.68851e-10	6.78294
GABPB1	3.01403e-11	2.68851e-10	6.78223
ID4	3.05211e-11	2.70445e-10	6.78027
VAX2	3.45117e-11	3.03794e-10	6.76104
BRD7	4.6852e-11	4.09726e-10	6.713
SAP30	4.82398e-11	4.19122e-10	6.70839
ALX1	4.99955e-11	4.31574e-10	6.70275
MED27	5.20322e-11	4.46276e-10	6.69645
ZFR	9.75749e-11	8.31562e-10	6.59655
BTF3	1.29866e-10	1.09975e-09	-6.55072
ZNF224	1.37314e-10	1.15551e-09	-6.54175
TSC22D3	1.48466e-10	1.24155e-09	-6.52917
IRF6	1.76095e-10	1.46344e-09	6.50161
HIVEP1	2.08288e-10	1.7203e-09	6.4744
FOXD2	2.17091e-10	1.78201e-09	-6.46768
DCP1A	2.1844e-10	1.78215e-09	-6.46667
ZNF83	2.33478e-10	1.8933e-09	-6.45585
ZNF250	2.47578e-10	1.99554e-09	6.4463
ZDHHC17	2.53823e-10	2.03363e-09	-6.44224
GTF2H4	4.23074e-10	3.36948e-09	6.35853
MED26	4.32875e-10	3.42634e-09	6.35475
ZIC4	4.35334e-10	3.42634e-09	6.35382
MYC	7.21814e-10	5.64788e-09	6.27001
ZNF264	7.3062e-10	5.68355e-09	-6.26799
FOSL1	7.72947e-10	5.97805e-09	6.2586
RNF141	7.80458e-10	5.99579e-09	-6.25698
TRIM24	7.84203e-10	5.99579e-09	6.25618
BAZ2B	9.37865e-10	7.1299e-09	-6.22625
ZNF423	1.13832e-09	8.60493e-09	-6.19371
AFF3	1.20319e-09	9.04422e-09	-6.18438
ZNHIT6	1.29112e-09	9.65095e-09	6.17248
HSF2	1.50153e-09	1.11614e-08	6.14695
TFDP2	1.70429e-09	1.25986e-08	6.12546
ZFP64	1.72811e-09	1.27045e-08	6.1231
CREG1	2.09715e-09	1.53333e-08	6.09013
SERTAD2	2.64054e-09	1.92013e-08	6.0507
BMI1	2.95887e-09	2.13998e-08	-6.03114
ZFAND5	3.01615e-09	2.16968e-08	6.02784
PCM1	3.14512e-09	2.25036e-08	-6.02062
ZNF219	3.16844e-09	2.25499e-08	-6.01935
CBX7	3.37426e-09	2.38873e-08	-6.00849
NMI	3.39207e-09	2.38873e-08	6.00758
MYBBP1A	3.44719e-09	2.41483e-08	6.0048
ZNF362	3.86359e-09	2.69244e-08	5.98508
SNAPC3	3.93318e-09	2.72673e-08	5.98199
KLHL21	4.45736e-09	3.0742e-08	5.96028
SMAD4	4.74555e-09	3.25618e-08	5.94938
ZNF263	5.06007e-09	3.45427e-08	-5.9382
ETV4	5.11836e-09	3.47633e-08	5.9362
HMGXB3	5.69137e-09	3.84599e-08	-5.91768
RNF10	5.95231e-09	4.00211e-08	-5.90984
CBX5	5.98364e-09	4.00306e-08	5.90892
ZBTB16	8.17633e-09	5.44275e-08	-5.85405
NAB1	9.03616e-09	5.98534e-08	5.83639
SMARCA4	9.15268e-09	6.03265e-08	5.83413
POU5F1	1.16568e-08	7.64551e-08	5.79121
NKRF	1.21426e-08	7.92525e-08	5.78394
PSIP1	1.34265e-08	8.72069e-08	5.76601
TCF4	1.46592e-08	9.47535e-08	-5.75029
OPTN	1.53663e-08	9.88464e-08	5.74185
NFIA	1.57276e-08	1.00687e-07	-5.73769
FOXS1	1.69214e-08	1.07813e-07	-5.72455
SOX11	1.81183e-08	1.14892e-07	5.71226
CHD6	2.00153e-08	1.26323e-07	-5.6943
ZMYM5	2.027e-08	1.2733e-07	5.69202
MSX2	2.22021e-08	1.38815e-07	-5.67556
RNF24	2.31306e-08	1.43948e-07	5.66814
CHD1L	2.49986e-08	1.54853e-07	5.65405
ZNF319	2.55558e-08	1.57574e-07	5.65004
ILF3	2.62999e-08	1.61419e-07	5.64482
FAM189B	3.10919e-08	1.89959e-07	5.61432
TFB2M	4.04549e-08	2.45406e-07	5.56605
LSR	4.05341e-08	2.45406e-07	5.56569
ZNF20	4.36311e-08	2.62966e-07	-5.55213
PROX1	4.48211e-08	2.68927e-07	5.54717
ATXN2	4.56479e-08	2.72665e-07	-5.54379
ZNF318	4.67849e-08	2.78214e-07	5.53925
HOXA10	5.23149e-08	3.09723e-07	5.51857
ELF2	5.58464e-08	3.29174e-07	-5.50646
MAFF	5.92935e-08	3.47959e-07	5.49533
PLRG1	6.7536e-08	3.94599e-07	5.47107
NCALD	7.26588e-08	4.22685e-07	5.45741
ZNF410	7.53095e-08	4.36208e-07	-5.4507
ZNF281	7.6881e-08	4.43391e-07	-5.44683
NFKBIB	8.60537e-08	4.94162e-07	5.42568
MED7	8.78075e-08	5.02079e-07	-5.42188
SMAD3	8.9449e-08	5.08223e-07	-5.4184
NKX2-3	8.96418e-08	5.08223e-07	5.41799
NFIX	9.17517e-08	5.17991e-07	5.41361
GTF2E2	1.02141e-07	5.74223e-07	5.39337
SETD4	1.0836e-07	6.06632e-07	5.3822
TEAD2	1.23408e-07	6.87998e-07	5.35754
SUPT6H	1.23985e-07	6.88346e-07	-5.35665
ZFAND3	1.24979e-07	6.90999e-07	-5.35513
CDK7	1.35802e-07	7.47751e-07	-5.33932
GTF3C5	1.45632e-07	7.98588e-07	5.32599
CEBPZ	1.59509e-07	8.71117e-07	5.30859
ZNF613	1.62676e-07	8.84796e-07	-5.30482
TSHZ1	1.64909e-07	8.90958e-07	-5.30221
PLAGL2	1.6514e-07	8.90958e-07	5.30194
TRIM33	2.0487e-07	1.10087e-06	5.26048
HIC2	2.08322e-07	1.11494e-06	5.25725
METTL3	2.10061e-07	1.11977e-06	-5.25565
CREB5	2.13935e-07	1.13589e-06	5.25212
ZNF22	2.15526e-07	1.13982e-06	5.25068
ZNF18	2.49525e-07	1.31443e-06	-5.22231
HOXB5	2.74473e-07	1.44018e-06	-5.20378
SIAH2	2.84752e-07	1.48785e-06	-5.19662
PAX6	2.85782e-07	1.48785e-06	5.19591
ZNF30	3.01502e-07	1.5636e-06	-5.18546
EP400	3.03811e-07	1.5695e-06	-5.18397
BARX2	3.08826e-07	1.58927e-06	5.18077
ARID3A	3.38769e-07	1.73668e-06	-5.16266
ZHX1	3.56109e-07	1.8186e-06	5.15286
NCOA3	4.23777e-07	2.15594e-06	-5.1186
HOXC6	4.8885e-07	2.47758e-06	-5.09033
AKAP17A	5.62803e-07	2.84162e-06	-5.06231
ZIC3	5.79835e-07	2.91661e-06	5.05637
HOXD13	7.67417e-07	3.84571e-06	5.00017
IRX6	7.9598e-07	3.97396e-06	4.99281
CHD1	8.11457e-07	4.03617e-06	-4.98892
IRX1	8.34972e-07	4.13775e-06	4.98316
TEAD4	9.62396e-07	4.75161e-06	4.95439
GATA2	9.73057e-07	4.78658e-06	-4.95216
SOX6	1.07482e-06	5.26782e-06	4.93192
NR2F1	1.11073e-06	5.42392e-06	-4.92522
BRD4	1.11481e-06	5.42404e-06	4.92447
MTA1	1.50471e-06	7.29458e-06	-4.86295
ZHX3	1.59129e-06	7.68643e-06	-4.8514
BCL3	1.59861e-06	7.69402e-06	-4.85045
EHF	1.62357e-06	7.78616e-06	4.84725
SP1	1.65803e-06	7.91524e-06	-4.8429
NR4A2	1.66232e-06	7.91524e-06	-4.84237
ZBTB40	1.70494e-06	8.0894e-06	-4.83712
E4F1	1.78071e-06	8.41903e-06	-4.82811
HEYL	1.79302e-06	8.44742e-06	-4.82668
RFX1	1.89951e-06	8.91769e-06	-4.81469
LDB2	1.91777e-06	8.97192e-06	-4.8127
NFIC	2.01086e-06	9.37466e-06	-4.80283
HIVEP2	2.02215e-06	9.39456e-06	4.80166
LEF1	2.09379e-06	9.69372e-06	-4.7944
TSHZ3	2.1293e-06	9.82415e-06	-4.79089
HMG20B	2.27414e-06	1.04564e-05	-4.77713
DLX6	2.3034e-06	1.05546e-05	4.77445
HOXB3	2.35917e-06	1.07733e-05	-4.76944
TRIP11	2.40413e-06	1.09412e-05	-4.76548
SMARCC2	2.42849e-06	1.10147e-05	-4.76336
TPRXL	2.54835e-06	1.15192e-05	4.75324
ZNF207	2.68765e-06	1.2108e-05	4.74204
RFX3	2.78579e-06	1.2508e-05	4.73448
BNC1	3.24299e-06	1.45121e-05	4.70232
TBX2	3.55791e-06	1.58236e-05	-4.68262
RASSF7	3.55972e-06	1.58236e-05	-4.68251
ZNF576	3.78822e-06	1.67836e-05	4.66924
RARG	4.0397e-06	1.78387e-05	4.65551
NR2F2	4.09106e-06	1.8006e-05	-4.6528
BRD3	4.12953e-06	1.81158e-05	-4.6508
SMARCE1	4.22579e-06	1.84022e-05	-4.64586
PLAG1	4.23482e-06	1.84022e-05	4.6454
TAF1A	4.24492e-06	1.84022e-05	4.64489
ZNF324	4.24985e-06	1.84022e-05	-4.64464
FOXF2	4.7675e-06	2.05772e-05	4.61994
SOX13	4.82385e-06	2.07534e-05	-4.61741
BNC2	4.8619e-06	2.08501e-05	-4.61571
HEXIM1	5.08764e-06	2.17484e-05	-4.60592
MLLT6	5.10894e-06	2.177e-05	-4.60502
WDR45B	5.53884e-06	2.35269e-05	4.58754
ERMP1	5.87163e-06	2.48615e-05	-4.57488
FUBP1	6.23444e-06	2.63145e-05	4.56184
ETV3	6.69748e-06	2.818e-05	4.54622
SOX21	7.0223e-06	2.9454e-05	4.53586
TONSL	7.61204e-06	3.18278e-05	4.51819
ZBTB24	7.6429e-06	3.18573e-05	4.5173
PTTG1IP	7.83325e-06	3.25493e-05	4.5119
GLI1	8.47643e-06	3.51129e-05	-4.49452
ATF4	9.06781e-06	3.74467e-05	4.47963
STAT5B	9.10445e-06	3.74823e-05	-4.47874
TBP	9.3332e-06	3.83062e-05	4.47325
SMARCB1	1.07322e-05	4.39136e-05	4.44223
PSMC5	1.08046e-05	4.40749e-05	-4.44074
DR1	1.08947e-05	4.43072e-05	4.43889
ETV7	1.11589e-05	4.52442e-05	4.43354
ZNF106	1.1675e-05	4.71938e-05	-4.42345
ZXDB	1.26602e-05	5.10221e-05	-4.40531
KDM3B	1.31306e-05	5.27588e-05	-4.39712
RFX2	1.3672e-05	5.47697e-05	-4.38803
SCAND1	1.58056e-05	6.31282e-05	-4.35529
ATF2	1.66513e-05	6.63078e-05	4.34347
SCAND2P	1.70455e-05	6.76762e-05	-4.33816
ZNF669	1.71429e-05	6.78614e-05	4.33686
ABT1	1.89401e-05	7.47548e-05	4.31415
TIMELESS	2.03028e-05	7.98976e-05	4.29826
TAF10	2.15218e-05	8.44462e-05	-4.28489
ZNF146	2.17077e-05	8.49264e-05	4.28292
EBF1	2.20005e-05	8.5821e-05	-4.27984
HMGB2	2.33982e-05	9.10082e-05	4.26566
ESRRA	2.44906e-05	9.49809e-05	4.25513
MYT1	2.62826e-05	0.000101636	-4.23879
ARIH2	2.67185e-05	0.000103024	-4.23497
SUPT4H1	2.79808e-05	0.000107581	-4.22426
ZNF444	2.81973e-05	0.000108103	-4.22246
GSC	2.96825e-05	0.000113472	-4.21051
MYCBP	3.01147e-05	0.000114796	-4.20714
PER3	3.07376e-05	0.000116838	-4.20236
ZNF213	3.11338e-05	0.000118008	-4.19937
PRDM6	3.12734e-05	0.0001181	-4.19833
ELF3	3.13344e-05	0.0001181	4.19787
IRX5	3.17988e-05	0.000119513	-4.19443
ZNF214	3.19949e-05	0.000119914	-4.193
SOX17	3.26694e-05	0.0001221	-4.18811
SMAD7	3.29447e-05	0.000122785	4.18615
HOXB4	3.57639e-05	0.000132923	-4.16688
ALX3	3.84808e-05	0.000142624	4.14963
ETS1	4.22364e-05	0.000156111	4.1276
SIAH1	4.47007e-05	0.000164764	4.11414
ZEB1	4.49534e-05	0.000165241	-4.1128
ZNF182	4.88878e-05	0.00017921	-4.09281
PLAGL1	5.18564e-05	0.000189573	4.07872
RNF13	5.26783e-05	0.000192053	4.07495
ATG4B	5.30959e-05	0.000192976	4.07306
ZNF646	5.32197e-05	0.000192976	-4.0725
ZNF331	5.37267e-05	0.000194287	4.07022
MAFG	5.53897e-05	0.000199761	4.0629
ZNF195	5.65292e-05	0.000203323	4.05801
TRIM62	5.68864e-05	0.000204059	-4.05649
SIM2	5.75891e-05	0.000206027	4.05354
ERCC3	5.83215e-05	0.000208091	4.0505
PRR7	5.93783e-05	0.000211298	4.04617
MAML3	5.98553e-05	0.000212431	-4.04424
RCVRN	6.10293e-05	0.000215562	-4.03955
PML	6.10663e-05	0.000215562	4.03941
ZFX	6.12208e-05	0.000215562	-4.0388
USF2	6.68912e-05	0.000234909	-4.01736
FOXN3	6.98269e-05	0.000244577	4.00693
CIC	7.04601e-05	0.00024615	-4.00473
HHEX	7.26323e-05	0.000253078	-3.99734
ZNF184	7.63865e-05	0.000265468	3.98505
BARX1	7.69318e-05	0.00026667	3.98331
EMX1	7.7436e-05	0.000267725	-3.98172
IRF7	7.99653e-05	0.000275757	-3.97386
DEPDC7	8.02523e-05	0.000276035	3.97298
SATB1	8.2651e-05	0.000283556	3.96576
GTF3C1	8.78315e-05	0.000300559	-3.95083
ZBTB33	8.82444e-05	0.000301201	3.94968
ZBTB39	8.85179e-05	0.000301366	3.94891
IRF9	9.0447e-05	0.000307153	-3.94361
TSC22D4	9.96861e-05	0.000337671	3.91958
TADA3	0.00010159	0.000343252	-3.91489
ZNF174	0.000107577	0.000362566	-3.90067
RNF144A	0.000110748	0.000372313	3.89344
STAT6	0.000118865	0.000398601	-3.87579
SIX5	0.000128286	0.000429117	-3.85668
ZSCAN2	0.000132056	0.000440624	3.8494
SMARCC1	0.000136084	0.000452937	3.84184
MEIS1	0.000141496	0.000469779	-3.832
TP53I13	0.000158118	0.000523668	-3.80388
SLC25A40	0.000160927	0.000531654	3.7994
ZNF746	0.000163831	0.000539916	3.79485
THRA	0.000194662	0.000639944	-3.75075
LYL1	0.000213268	0.000699392	-3.72722
SOX15	0.00021777	0.000712413	3.72182
NFKB2	0.000227069	0.000740461	3.71098
BRD2	0.000227451	0.000740461	-3.71055
ZBTB25	0.000246484	0.000800474	-3.68965
NR1H2	0.000248205	0.000804111	-3.68784
MAPK8IP1	0.000251615	0.00081319	-3.68428
CNOT4	0.000273125	0.000880582	3.66282
ADNP2	0.000276382	0.000887646	3.65971
SUPT20H	0.000276643	0.000887646	3.65946
ZDHHC1	0.000277487	0.000888225	-3.65866
SUPT5H	0.000278877	0.000890543	3.65735
KDM4D	0.000285191	0.000908536	3.65147
HSF4	0.000289733	0.000920815	-3.64731
BRPF1	0.000299131	0.000948431	3.6389
BACH1	0.00030359	0.000960291	3.635
HOXD8	0.000309039	0.000975222	-3.6303
ERCC6	0.000310692	0.000978132	3.62889
RFXANK	0.00033177	0.00104204	3.61151
CITED1	0.000332868	0.00104304	-3.61063
ATN1	0.000348778	0.00108824	3.59822
ZNF668	0.000348919	0.00108824	-3.59811
CBX4	0.000363942	0.00113245	-3.58688
PHTF1	0.000369345	0.00114618	3.58294
REV3L	0.000370068	0.00114618	3.58242
TBX1	0.000372894	0.00115227	3.58039
NFATC1	0.000376604	0.00116105	3.57774
ELF4	0.000381527	0.00117352	3.57426
ZNF711	0.000403329	0.00123774	3.55936
AFF4	0.00045067	0.00137985	-3.52944
TRIP6	0.000457118	0.0013964	3.5256
FOXO3	0.000479198	0.00146052	3.5128
ELF1	0.000484122	0.00147217	-3.51003
ZNF202	0.000485654	0.00147348	3.50917
PAX9	0.000489077	0.00148051	-3.50726
MYCN	0.000502183	0.00151675	3.50006
TEF	0.000519633	0.00156592	-3.49074
MKX	0.000542968	0.00163072	-3.47873
ZNF3	0.000543575	0.00163072	3.47842
AFF2	0.000547633	0.00163922	3.47639
ZNF76	0.000576221	0.00172094	-3.46242
DDIT3	0.000599595	0.00178677	3.45147
TAF6	0.000673492	0.00200252	-3.41931
SAP30BP	0.000677283	0.00200932	3.41775
HAND2	0.000681471	0.00201728	3.41604
CNBP	0.000686682	0.00202821	3.41392
LMO7	0.000697444	0.00205328	3.40959
ZNF165	0.000698239	0.00205328	3.40928
ZNF217	0.00074884	0.00219725	-3.38974
TAF1C	0.000750846	0.00219832	3.389
ZNF7	0.000754688	0.00220474	3.38757
SMAD1	0.000778456	0.00226922	-3.37888
HOXD1	0.000787369	0.00229022	-3.37568
PIAS3	0.000792371	0.00229977	-3.3739
COPS5	0.000804824	0.00232928	3.36952
ZNF234	0.00080602	0.00232928	-3.3691
PDLIM5	0.000834819	0.0024073	3.35921
PATZ1	0.000850546	0.00244738	-3.35395
GCM1	0.000926291	0.00265961	-3.32979
TRIM27	0.00094943	0.00272021	3.32278
ZNF79	0.000961351	0.00274848	-3.31923
LZTR1	0.000981611	0.00280042	-3.31328
KLF13	0.00101674	0.00289446	3.30324
L3MBTL1	0.0010502	0.00298336	-3.29397
CUX2	0.00106274	0.00301259	-3.29057
ASCL1	0.00106792	0.00302088	-3.28917
ZBTB17	0.00108078	0.0030508	-3.28574
HOXA4	0.00112143	0.00315888	3.27512
NFE2L1	0.00124288	0.00349365	-3.2454
ZNF212	0.00125071	0.00350828	3.24358
EPAS1	0.00133354	0.00373281	-3.22492
IKZF5	0.00133805	0.0037376	-3.22393
ATF5	0.00136888	0.00381576	3.21728
ZNF460	0.00141689	0.00394138	3.20719
ARNT2	0.00146755	0.00407381	-3.19689
CREBBP	0.00147553	0.0040875	-3.19529
SOX18	0.00148378	0.00410184	-3.19366
TRMT1	0.00156118	0.00430691	3.17867
MXI1	0.00164021	0.00451565	3.16407
ZNF26	0.00164771	0.00452697	3.16272
MLLT10	0.00166321	0.00456018	3.15994
HOXC9	0.00169756	0.00464486	-3.15387
PKNOX1	0.00181889	0.00496669	-3.13331
KLF9	0.0020035	0.00545964	-3.10432
FHL1	0.00205479	0.00558802	-3.09671
ERGIC2	0.00206005	0.00559096	3.09594
PHF11	0.00209131	0.00566433	-3.09139
ARHGAP35	0.00211209	0.00570904	-3.0884
SIX1	0.00218399	0.0058915	-3.07827
RING1	0.00219513	0.00590963	-3.07673
OLIG2	0.0022303	0.00599226	3.0719
ZSCAN26	0.00236066	0.00632978	-3.05462
HIF1A	0.00236839	0.00633781	3.05362
KLF6	0.00243358	0.00649927	3.04533
NR2E1	0.00245609	0.0065463	3.04251
MGAT5	0.00248285	0.00660449	3.03919
ZNF473	0.0025494	0.00676806	3.03108
POU2F1	0.00257518	0.00682295	-3.02799
MEOX2	0.00264652	0.0069981	-3.01959
PBX3	0.0027392	0.00722888	-3.00898
NFKBIL1	0.00275389	0.00725334	3.00732
ZBTB7A	0.00277034	0.00728234	-3.00548
PPARG	0.00279088	0.00732196	-3.0032
FOXA2	0.00290948	0.00761816	2.99031
EED	0.00297347	0.00777051	2.98355
KCNIP3	0.00298357	0.0077817	2.98249
FEZF2	0.00309728	0.00806257	2.97084
ZNF483	0.0033572	0.00872221	-2.94561
ZNF74	0.00340617	0.00883227	2.94106
ZNF180	0.00341361	0.00883445	-2.94037
VENTX	0.00344157	0.00888961	-2.9378
BATF3	0.00344873	0.00889094	2.93715
ZNF148	0.00349262	0.00898677	-2.93316
BCL11B	0.00356169	0.00914508	2.92698
OLIG1	0.00356781	0.00914508	2.92644
RNF41	0.00357625	0.00914918	-2.92569
POU2F3	0.00365559	0.00933431	2.91875
HNF4A	0.00372979	0.00950564	-2.91239
CBX6	0.00384333	0.00977639	-2.90286
CNOT8	0.0038558	0.00978948	-2.90183
TSHZ2	0.0038829	0.00983961	-2.89961
RXRB	0.00397326	0.0100496	2.89228
NCOA2	0.00407283	0.010282	2.88437
ESRRG	0.00411268	0.010363	-2.88126
ETS2	0.00432329	0.0108732	2.86525
FAM20C	0.00445459	0.0111824	2.85562
SND1	0.00450949	0.0112886	2.85167
MED17	0.00451376	0.0112886	2.85137
ZNF358	0.00475653	0.0118736	2.83442
RRN3	0.00481315	0.0119768	-2.83058
ZNF138	0.00481578	0.0119768	-2.83041
HCFC2	0.00496746	0.0123311	2.82033
RUNX1T1	0.00505543	0.0125262	-2.81461
MORF4L2	0.00519102	0.0128384	-2.80597
RELA	0.00550346	0.013586	2.78681
ZSCAN9	0.00556369	0.0137094	-2.78324
STAT2	0.00561895	0.0138201	-2.77998
REPIN1	0.00578828	0.0142105	2.77019
NFATC3	0.00588381	0.0144186	2.76478
BRDT	0.00611193	0.0149502	-2.75218
RREB1	0.00614844	0.0150121	-2.7502
ZFHX4	0.00621561	0.0151484	-2.74659
HOXC8	0.00627935	0.0152759	-2.74319
RNF114	0.00679417	0.0164984	2.71686
NR2C1	0.00712268	0.0172647	2.70099
MEF2C	0.00717113	0.0173508	-2.6987
PRF1	0.00725778	0.0175287	2.69465
MED1	0.00751286	0.0181121	-2.68297
NCOA4	0.00762768	0.0183558	-2.67782
NFAT5	0.00764564	0.018366	2.67703
PHOX2B	0.00805891	0.0193241	2.65911
TOX	0.00808104	0.0193425	2.65817
SRCAP	0.00815078	0.0194746	-2.65524
TAF15	0.00832002	0.0198435	-2.64821
ZNF706	0.00847065	0.0201668	-2.64206
JARID2	0.00859995	0.0204383	2.63686
NFE2L2	0.00891286	0.0211443	2.62456
TAF5L	0.00940925	0.0222824	2.60582
PAX7	0.00945842	0.0223593	-2.60401
ESX1	0.00950439	0.0224283	2.60233
TTLL5	0.00978948	0.0230604	-2.59206
ELK1	0.0101473	0.0238613	2.57953
NR5A2	0.0102848	0.0241149	-2.57482
BANP	0.0102912	0.0241149	2.5746
ATF6	0.010352	0.0242149	2.57254
GTF2H2	0.0105318	0.0245926	-2.5665
INSM1	0.0106345	0.0247891	-2.56309
ZNF160	0.0108739	0.0253032	-2.55526
MECP2	0.0109038	0.0253286	-2.5543
ZNF43	0.0109668	0.0254308	-2.55227
MED24	0.0112261	0.0259712	-2.54402
ZFHX2	0.0112386	0.0259712	-2.54362
ZFAND6	0.0117474	0.0271001	-2.52793
CEBPA	0.012	0.0276351	-2.52037
HIRA	0.0123978	0.0285021	2.50874
TEAD3	0.0126197	0.0289625	2.50239
MEOX1	0.0130683	0.0299408	-2.48986
PMF1	0.0133529	0.0305404	2.48211
BCL6	0.0137612	0.0314207	-2.47123
BRD1	0.0140763	0.0320853	2.46304
HOXA11	0.0142466	0.0324184	2.45867
LMX1B	0.0144293	0.0327784	-2.45404
DLX4	0.0145022	0.032888	-2.45221
ELK3	0.0145364	0.0329099	-2.45136
NCOR2	0.0146004	0.0329544	-2.44976
USF1	0.0146054	0.0329544	2.44963
TBX15	0.0146439	0.0329857	-2.44867
PRDM4	0.0147357	0.0331367	-2.4464
T	0.0150586	0.0338061	2.43849
OVOL1	0.0151178	0.0338821	-2.43705
ZNF75A	0.0157071	0.035144	-2.42304
IGHMBP2	0.016607	0.0370954	-2.40252
HDAC1	0.0167947	0.0374522	2.39836
LITAF	0.0168312	0.0374712	2.39756
TCERG1	0.017163	0.0381463	2.39032
ZNF334	0.0175773	0.038972	2.38146
ZNF581	0.0175927	0.038972	-2.38113
TRPS1	0.0178742	0.0395301	-2.37522
BAZ1B	0.0180466	0.0398455	2.37164
FOXO4	0.0184228	0.040609	-2.36393
CITED2	0.0185796	0.0408874	-2.36075
FHL5	0.0186148	0.0408975	-2.36004
KMT2A	0.018845	0.0413355	-2.35543
HOXA9	0.0192321	0.0421154	2.34779
HOXC10	0.019959	0.0435787	-2.3338
TFE3	0.0199654	0.0435787	-2.33368
PITX1	0.0201822	0.0439802	2.32959
TBC1D10B	0.0203627	0.0443013	-2.32622
SUB1	0.0205361	0.0446061	-2.32301
PITX2	0.0211481	0.0458609	2.31185
RFX4	0.0211866	0.0458699	2.31115
LARP1	0.0212329	0.045896	-2.31032
HMBOX1	0.0213686	0.0461148	-2.30789
CHD4	0.0217286	0.0468161	-2.30152
ZNF629	0.0218927	0.0470939	-2.29864
NKX6-2	0.0224039	0.0481162	-2.2898
BSX	0.0224756	0.0481929	-2.28857
HOXD10	0.0226387	0.048465	2.2858
ZFP91	0.0228502	0.0488395	2.28223
CSRP1	0.0230398	0.0491663	2.27905
EZH1	0.0236161	0.0503158	-2.26952
PRDM9	0.0238388	0.0507095	-2.26589
RXRG	0.0241413	0.0512716	-2.26101
KLF3	0.0245767	0.0521136	2.25408
RBBP5	0.0248127	0.0525306	2.25037
TGFB1I1	0.0249744	0.0527894	-2.24785
TFB1M	0.0253259	0.0534481	2.2424
NFRKB	0.0259904	0.054764	2.23229
SIM1	0.0262939	0.0553164	2.22775
ZMYM4	0.0266317	0.0559392	2.22274
CHD3	0.0267406	0.0560798	-2.22114
TAF1	0.0267911	0.0560977	-2.2204
LDOC1	0.0271159	0.0566892	2.21566
STAT1	0.0276443	0.0577038	2.20806
MLXIPL	0.0281814	0.0587333	-2.20046
EGR3	0.0292725	0.0609122	-2.18541
HSF2BP	0.0295874	0.0613719	-2.18115
SP4	0.0296113	0.0613719	2.18083
ZKSCAN8	0.029631	0.0613719	2.18057
ARFGAP2	0.0297218	0.0613977	-2.17935
MTF2	0.0297352	0.0613977	2.17917
CTNNB1	0.0298269	0.061492	2.17794
HLTF	0.0299653	0.0616824	2.1761
ASCL2	0.0306041	0.0629005	-2.16767
KAT2A	0.0310588	0.0637373	-2.16177
MTA2	0.0314396	0.0644198	2.15688
HMGN2	0.0315701	0.0645884	-2.15522
HOXD3	0.0316881	0.0647309	-2.15372
EYA2	0.0330297	0.0673685	2.13701
FOXK2	0.0332471	0.0675969	2.13436
RUNX2	0.0332479	0.0675969	-2.13435
MITF	0.0332932	0.0675969	2.1338
MIEF1	0.0335662	0.0679809	2.13049
MNAT1	0.033584	0.0679809	-2.13028
ZMYM3	0.0348264	0.0703312	2.11552
RORB	0.0348502	0.0703312	-2.11524
HAND1	0.0350185	0.0705643	2.11328
CREB3	0.0355724	0.0715728	-2.10688
ZNF205	0.0356669	0.071655	-2.10579
SMAD9	0.0360526	0.0723215	2.10139
PACS2	0.0362879	0.0726845	-2.09873
SUPT3H	0.0364969	0.0729938	2.09638
ZNF230	0.0371323	0.0741537	-2.08929
CBFA2T3	0.0374962	0.0747689	-2.08528
ZNF12	0.0375925	0.0748494	-2.08422
HOXA2	0.0377222	0.074996	2.0828
ZNF44	0.0390475	0.0775157	-2.06854
SNW1	0.0411891	0.081646	-2.04634
MED14	0.0416738	0.0824844	2.04146
ZRANB2	0.0419958	0.0829191	2.03823
PRDM2	0.0420173	0.0829191	-2.03802
TRIP4	0.042359	0.0834702	-2.03463
SPEN	0.0426377	0.0838959	-2.03188
MZF1	0.0433815	0.0852341	2.02461
DMRTA2	0.0443698	0.0869345	2.01512
NR4A3	0.0443769	0.0869345	2.01505
BRPF3	0.0451594	0.0883381	-2.00766
FOXO1	0.0454179	0.0887141	-2.00524
ZNF136	0.0457763	0.0892838	-2.00191
IRX2	0.0460247	0.0896377	-1.99961
ZNF141	0.0463563	0.0901395	1.99656
MED23	0.0464171	0.0901395	-1.99601
ZNF142	0.0468225	0.0907949	1.99231
SOX14	0.0473303	0.0916469	-1.98771
HOXA3	0.0474031	0.0916552	-1.98705
DMBX1	0.0478354	0.0923576	1.98318
MAF	0.0479216	0.0923906	-1.98241
ATOH7	0.0482262	0.0928442	1.9797
SNAI2	0.0488731	0.0939544	1.974
MLLT4	0.0500593	0.0960966	1.9637
SETDB1	0.0501312	0.0960968	1.96308
PRRX2	0.0503342	0.096348	1.96134
YBX2	0.0509835	0.0974513	1.95582
SF1	0.052295	0.0998155	-1.94484
MLXIP	0.0526813	0.10041	1.94164
TRIM13	0.0527945	0.100482	-1.94071
FOS	0.0533003	0.101301	-1.93657
SNAI1	0.053509	0.101553	1.93487
ZNF2	0.0536633	0.101702	-1.93362
TRIM26	0.0548058	0.103603	1.92444
NCOA1	0.0548211	0.103603	-1.92432
SREBF2	0.0549178	0.103639	1.92355
CBX3	0.0556922	0.104952	1.91743
ZNF273	0.0558792	0.105157	1.91596
TAF9	0.0561254	0.105472	-1.91403
ZNF266	0.0568131	0.106614	-1.90869
ZNF33B	0.0576065	0.107952	1.90259
CNPY3	0.0587147	0.109827	1.89419
TCF12	0.0587715	0.109827	-1.89376
EMX2	0.0594401	0.110922	-1.88876
ZNF630	0.060434	0.112619	-1.88141
NEUROD4	0.0621284	0.115616	-1.86912
PRDM11	0.0633289	0.117686	1.86057
ZIC2	0.0636466	0.118113	1.85833
SIX4	0.0639243	0.118441	-1.85638
DEAF1	0.0640006	0.118441	-1.85585
MFSD3	0.065481	0.121013	-1.84558
ZBTB6	0.0655714	0.121013	-1.84496
SNAI3	0.0664239	0.122418	-1.83914
BPTF	0.0674861	0.124204	1.83197
ZNF692	0.0684717	0.125845	-1.82541
CHD5	0.06897	0.126587	-1.82212
NCOA6	0.0692768	0.126976	1.8201
WBP5	0.0694191	0.127063	1.81917
ZBTB47	0.069777	0.127543	-1.81683
DMTF1	0.0698954	0.127585	-1.81606
ZFP36L2	0.0702445	0.127995	1.81379
ZNF461	0.0703113	0.127995	-1.81336
ARC	0.0714336	0.129862	-1.80614
ZNF23	0.0725121	0.131643	1.79928
ATF6B	0.0727116	0.131753	1.79802
EGLN2	0.0727693	0.131753	-1.79766
GTPBP1	0.0737378	0.133326	1.79159
MANSC1	0.0746525	0.134798	1.78592
SAMD4B	0.0751338	0.135484	1.78296
OTP	0.0764399	0.137654	1.77501
SMAD5	0.0766938	0.137925	-1.77347
ARNTL	0.0769942	0.138205	1.77166
PHF3	0.0771548	0.138205	-1.7707
RB1	0.0771592	0.138205	-1.77067
TBR1	0.0776267	0.138856	1.76787
TRIM15	0.0781782	0.139472	1.76459
ZBTB18	0.0781793	0.139472	-1.76458
ZNF282	0.0784112	0.139699	1.76321
TAF12	0.0787708	0.140153	-1.76108
ZNF200	0.0801042	0.142337	1.75326
DENND4A	0.0804447	0.142499	-1.75128
UBP1	0.0805051	0.142499	-1.75093
HMX1	0.0805167	0.142499	-1.75087
NKX2-2	0.0806218	0.142499	-1.75026
FOXJ1	0.081162	0.142941	-1.74714
HES4	0.0811802	0.142941	1.74703
ZFP62	0.0811921	0.142941	-1.74696
ZNF143	0.0814129	0.143141	1.74569
TP63	0.0817183	0.14349	-1.74394
LTN1	0.0830843	0.145697	1.73617
HOXC12	0.0833174	0.145915	1.73485
TAF13	0.0836351	0.146279	1.73306
MNX1	0.0837902	0.146359	1.73219
MSRB2	0.0871898	0.152099	-1.71341
EYA4	0.0875345	0.152502	-1.71154
DTX2	0.0880487	0.153068	1.70876
SMARCA5	0.0880886	0.153068	1.70855
TAF3	0.0886295	0.153808	-1.70564
ZHX2	0.0895471	0.155199	-1.70074
BAZ2A	0.0901726	0.156081	-1.69742
DLX3	0.0905432	0.15652	1.69546
MIS18BP1	0.0910419	0.157179	-1.69284
ZKSCAN4	0.0911948	0.157241	-1.69204
MBNL2	0.0921318	0.158652	1.68715
TBX20	0.0925847	0.159227	-1.6848
FOXN1	0.0945529	0.162403	-1.67469
NR3C2	0.0963812	0.165331	1.66546
GTF2A2	0.0970053	0.166188	1.66233
NR1D2	0.0977016	0.167167	1.65887
RBPJL	0.0993248	0.169727	-1.65087
ZNF133	0.0997483	0.170234	1.64881
SIN3B	0.100439	0.171194	-1.64545
LMO3	0.103034	0.175255	1.63298
PBX4	0.103193	0.175255	1.63223
ZNF248	0.103215	0.175255	1.63213
CDR2	0.10351	0.175409	-1.63073
SMARCAL1	0.103567	0.175409	1.63046
MAX	0.103732	0.175466	-1.62968
SUPT16H	0.10415	0.17595	-1.62771
TSC22D2	0.104461	0.176253	1.62624
PRDM8	0.105645	0.178027	-1.6207
ZNF235	0.106217	0.178766	1.61804
ZNF208	0.106563	0.178923	1.61644
KAT5	0.106578	0.178923	-1.61637
RFX5	0.107003	0.179221	1.6144
AHR	0.107023	0.179221	1.61431
ARX	0.107532	0.179848	-1.61197
TFAP2A	0.107811	0.179911	-1.61069
SCRT1	0.107848	0.179911	1.61052
ZSCAN12	0.10803	0.179911	1.60969
EN2	0.108108	0.179911	1.60933
PRDM13	0.108369	0.180122	-1.60813
BCLAF1	0.108866	0.180723	1.60587
TAF7	0.112606	0.1867	-1.58908
FOSL2	0.113151	0.187372	1.58667
NEUROG2	0.113419	0.187583	1.58549
ZNF408	0.113834	0.187731	-1.58367
ZBTB14	0.113897	0.187731	-1.58339
ZXDC	0.113929	0.187731	1.58325
ERF	0.114554	0.1883	1.58051
MED21	0.114556	0.1883	1.5805
ESRRB	0.114805	0.188477	-1.57942
DMRT2	0.116441	0.190836	1.57232
CHD2	0.116527	0.190836	-1.57195
ZNF222	0.116843	0.19112	-1.57059
ZNF24	0.119622	0.195426	-1.55874
LMO1	0.120411	0.196268	1.55542
ZNF682	0.120431	0.196268	1.55534
MORF4L1	0.123988	0.20182	1.54056
ZNF605	0.124208	0.201932	-1.53966
NKX2-8	0.126871	0.205952	-1.52883
ZFPM1	0.126988	0.205952	-1.52836
ZNF35	0.12722	0.206078	1.52742
YEATS4	0.128238	0.207476	1.52334
ZNF443	0.129363	0.209043	-1.51886
TRIM10	0.130383	0.210437	1.51482
ZNF92	0.131192	0.211488	-1.51163
IRF1	0.133774	0.21539	1.50156
UBR4	0.135129	0.217048	1.49634
ZNF254	0.135226	0.217048	-1.49597
SHOX2	0.13529	0.217048	1.49572
ZNF135	0.136657	0.218979	1.49049
GTF3C4	0.140476	0.224829	1.47611
VDR	0.140648	0.224835	1.47547
ZNF185	0.14125	0.225527	1.47323
MNT	0.141704	0.225983	-1.47155
PHOX2A	0.14227	0.226616	1.46946
TBX6	0.143661	0.228559	-1.46434
IRF8	0.144391	0.229448	1.46167
POU2F2	0.145004	0.230148	-1.45944
AATF	0.146061	0.231345	-1.45561
NFKB1	0.146104	0.231345	-1.45546
CECR6	0.152543	0.241255	-1.43256
GSX2	0.152765	0.241322	1.43178
LIN28A	0.155106	0.244731	-1.42364
ID2	0.157321	0.247934	1.41603
FOXJ3	0.158424	0.249378	1.41228
HOXA13	0.159399	0.250617	1.40897
HOXD9	0.162579	0.255144	-1.39829
ZNF197	0.162659	0.255144	1.39803
SMARCAD1	0.1646	0.257843	-1.39159
TGIF1	0.164765	0.257843	1.39104
ZBTB38	0.167452	0.261742	-1.38223
ZNF592	0.167827	0.262022	1.38101
GSC2	0.168821	0.263267	-1.37778
MYF5	0.17078	0.266011	1.37146
DPRX	0.172415	0.268246	-1.36623
IRF3	0.172949	0.268763	-1.36453
USE1	0.173405	0.26916	-1.36308
FHL2	0.175781	0.272532	-1.35557
SALL4	0.176557	0.273375	-1.35314
MTF1	0.176734	0.273375	1.35259
ZNF593	0.17972	0.277673	1.3433
FOXL2	0.1808	0.27902	1.33996
ZNF277	0.18169	0.280071	1.33723
MNDA	0.182522	0.281029	1.33469
NEUROG3	0.183519	0.282239	-1.33164
PPP1R13L	0.187783	0.288466	1.31878
ADPGK	0.188652	0.289468	1.31618
ECD	0.188943	0.289583	1.31531
FOSB	0.189416	0.289976	-1.31391
NFX1	0.191275	0.292487	1.3084
PRDM1	0.192538	0.293886	1.30468
HOXB8	0.192694	0.293886	-1.30422
OLIG3	0.193184	0.293886	1.30278
SP3	0.193284	0.293886	1.30249
RCOR1	0.193365	0.293886	1.30225
PRDM10	0.193508	0.293886	-1.30183
RNF113A	0.193874	0.294107	-1.30077
HIC1	0.19677	0.297924	-1.29235
RBL2	0.196932	0.297924	-1.29188
TUB	0.197057	0.297924	1.29152
KLF15	0.199111	0.300378	1.28561
DRGX	0.19913	0.300378	1.28555
ZSCAN21	0.201293	0.303197	1.27938
BAZ1A	0.201451	0.303197	1.27893
NR2E3	0.20381	0.306401	-1.27226
HOXA6	0.204353	0.306874	1.27073
GTF2H3	0.207397	0.311095	1.26222
ZBTB11	0.209591	0.314034	-1.25614
BACH2	0.213908	0.319905	1.24431
ZNF85	0.213987	0.319905	1.24409
HES5	0.214427	0.320082	-1.2429
SOX30	0.214584	0.320082	-1.24247
HMX2	0.215602	0.321242	-1.23971
NKX1-1	0.216524	0.322258	1.23722
NKX6-1	0.220655	0.328041	-1.22616
SMAD2	0.221926	0.329508	-1.22278
PRRX1	0.222271	0.329508	1.22187
SCML1	0.222381	0.329508	-1.22158
ETV2	0.22341	0.330666	-1.21886
SOX5	0.224834	0.332247	-1.21512
ZNF274	0.225048	0.332247	1.21456
MLLT1	0.225408	0.332247	1.21361
GTF2B	0.225471	0.332247	1.21344
HES2	0.22574	0.332278	-1.21274
PROP1	0.226612	0.333194	1.21046
LZTS1	0.230661	0.338776	1.19996
MAFB	0.231178	0.339163	-1.19863
GATA4	0.231699	0.339555	-1.19729
BRF1	0.234238	0.342899	-1.1908
NR6A1	0.235049	0.343711	1.18873
FEM1A	0.235403	0.343852	-1.18783
LDB1	0.238175	0.347522	-1.18082
ZNF221	0.239491	0.348757	-1.17751
RNF4	0.239542	0.348757	-1.17738
GATA5	0.240294	0.34947	-1.1755
CLOCK	0.241547	0.350913	-1.17237
LAS1L	0.245085	0.355666	-1.16359
SMARCA2	0.248102	0.359653	-1.15618
POU3F2	0.251819	0.364647	1.14713
CREB3L1	0.253506	0.366693	-1.14305
ZNF275	0.253841	0.366782	1.14224
NHLH2	0.255856	0.369294	-1.1374
SHOX	0.256968	0.370408	-1.13474
RBBP9	0.257182	0.370408	1.13423
SMARCA1	0.259886	0.373901	-1.1278
ZFP36	0.260382	0.374212	-1.12663
FOXD4	0.26095	0.374626	-1.12529
SRY	0.262354	0.376238	-1.12197
PAX2	0.263793	0.377648	-1.11859
ERCC2	0.263967	0.377648	-1.11819
BHLHE41	0.264184	0.377648	-1.11768
HOXB7	0.267321	0.381724	-1.11036
TRIOBP	0.269119	0.383883	-1.10619
CDX2	0.271883	0.387412	1.09982
GABPA	0.272818	0.38833	1.09768
TADA2A	0.277593	0.394707	1.0868
NR5A1	0.279087	0.396405	1.08342
ZNF267	0.279406	0.396405	-1.0827
SIX6	0.279953	0.396405	-1.08147
KLF4	0.279972	0.396405	-1.08143
NR2F6	0.2828	0.399782	-1.07508
DPF3	0.282955	0.399782	1.07474
MLLT3	0.285429	0.402853	1.06922
ZNF414	0.286041	0.403291	-1.06787
WT1	0.28806	0.40571	-1.0634
ZMYM6	0.29269	0.411797	1.05323
DLX1	0.293312	0.412238	-1.05187
STAT3	0.29405	0.412245	1.05026
SSX9	0.29408	0.412245	-1.0502
ATOH1	0.294241	0.412245	-1.04985
NPAS2	0.296201	0.414558	1.04559
FOXP2	0.298705	0.417625	1.04018
GFI1B	0.300857	0.420195	-1.03555
HDAC4	0.302872	0.422568	1.03124
NCOR1	0.306971	0.427841	-1.02253
CAND1	0.308978	0.430027	-1.01829
BHLHE22	0.309321	0.430027	1.01757
ZNF32	0.309504	0.430027	1.01719
PHRF1	0.312409	0.433613	1.01109
REL	0.313557	0.434756	-1.00869
ZNF415	0.316585	0.438499	-1.0024
HOXD11	0.318231	0.440323	0.998991
ZNF416	0.320091	0.442246	-0.995154
HOXB9	0.320281	0.442246	0.994763
ZNF107	0.321544	0.443532	0.992168
TRIP10	0.326672	0.450141	0.981699
EYA3	0.32742	0.450708	-0.980181
PPARD	0.329922	0.453595	0.97512
CORO1A	0.330196	0.453595	0.974568
CELF3	0.33086	0.454041	-0.973229
TECPR1	0.336435	0.46122	0.962059
PER1	0.337785	0.462596	-0.959373
MSX2P1	0.339331	0.464238	-0.956305
SATB2	0.340048	0.464744	-0.954884
PRDM15	0.341056	0.465646	0.952891
TFAP4	0.341812	0.466202	0.951401
LBX1	0.343424	0.467924	-0.948225
ZNF256	0.346024	0.470965	0.943125
ZBTB21	0.34636	0.470965	0.942468
TAL1	0.346875	0.471187	-0.94146
TSC22D1	0.34851	0.472928	-0.93827
GTF2A1L	0.349769	0.473594	0.93582
CRX	0.349889	0.473594	0.935588
DMRTC1	0.350063	0.473594	-0.93525
NUFIP2	0.350886	0.474228	-0.933651
ARID5B	0.352035	0.475114	0.931425
ARID3B	0.352252	0.475114	-0.931005
SSX4	0.352854	0.475447	-0.92984
ZNF41	0.354963	0.477808	-0.925772
TAF4	0.356604	0.479534	0.922617
PDX1	0.357711	0.48054	0.920493
RUNX1	0.359848	0.482925	-0.916407
TBX4	0.367007	0.491961	0.902825
RBPJ	0.367316	0.491961	0.902242
FOXA3	0.370874	0.495911	-0.895557
ZFPL1	0.371007	0.495911	0.895309
KLF14	0.376264	0.501819	0.885506
HESX1	0.376365	0.501819	0.885319
MEFV	0.37662	0.501819	0.884845
HOXC13	0.377163	0.501819	0.883837
BARHL1	0.377429	0.501819	-0.883345
NKX3-2	0.377813	0.501819	0.882634
NKX6-3	0.378052	0.501819	-0.882192
HOXD4	0.378548	0.50198	0.881273
ZNF131	0.379813	0.502802	0.878936
ONECUT2	0.37992	0.502802	0.878739
TCF21	0.382356	0.505315	-0.874252
ARID1B	0.383157	0.505315	0.87278
PRDM16	0.383242	0.505315	-0.872625
TCFL5	0.383329	0.505315	-0.872464
ONECUT3	0.38395	0.505635	0.871325
MEIS2	0.387739	0.510122	0.864399
RORA	0.389566	0.512023	0.861074
MYT1L	0.391087	0.513517	0.858314
ZXDA	0.391623	0.513717	0.857342
ZFPM2	0.396612	0.519752	-0.848339
ZNF672	0.400217	0.523963	-0.841876
IER2	0.401582	0.525237	0.839437
CREM	0.403185	0.526714	0.836582
FOXL1	0.403499	0.526714	-0.836022
ZNF354A	0.404232	0.526971	-0.834719
TP73	0.404669	0.526971	-0.833943
POU5F2	0.404877	0.526971	0.833572
DPF2	0.411763	0.535412	0.821409
STAT5A	0.413052	0.536566	-0.819146
SNAPC5	0.415043	0.53863	0.815657
NKX1-2	0.415746	0.539019	0.814428
IKZF3	0.416443	0.53902	0.813211
LHX1	0.416552	0.53902	-0.81302
MAFK	0.417619	0.539879	0.811158
CBX1	0.418249	0.540171	0.810061
MYBL2	0.420575	0.542652	0.806016
ZNF239	0.421893	0.543827	-0.803732
ERG	0.424046	0.546077	0.800007
TCF15	0.425775	0.547378	0.797025
DLX2	0.426564	0.547378	-0.795665
ZNF155	0.426568	0.547378	0.795657
GTF2H1	0.426693	0.547378	0.795442
TBX5	0.429951	0.551029	-0.789848
VSX2	0.431904	0.552971	-0.786505
SSX7	0.432553	0.552971	0.785398
SSX2	0.432706	0.552971	-0.785136
ARID5A	0.435771	0.556356	0.779915
ZNF90	0.437789	0.558399	0.776488
NFYA	0.440376	0.561165	0.772108
PAX1	0.441588	0.562173	0.770062
MESP2	0.443195	0.563683	0.767353
TGIF2LX	0.445333	0.565557	-0.763758
HIF3A	0.44582	0.565557	0.762941
ZNF691	0.445936	0.565557	-0.762746
JUNB	0.447365	0.566832	-0.760351
TRIM38	0.449165	0.568575	0.757339
TCF20	0.450324	0.569503	-0.755404
HOXA1	0.452094	0.571201	0.752454
IFT172	0.45335	0.572248	0.750364
PCGF3	0.461258	0.581681	0.737284
ACVR2A	0.462947	0.583261	0.734507
LHX6	0.464739	0.584968	0.731566
LHX9	0.465209	0.58501	-0.730796
MGA	0.466648	0.586268	0.72844
CBX2	0.470183	0.590154	0.722673
ZNF831	0.475898	0.596768	-0.713396
EOMES	0.476773	0.597306	-0.711981
NEUROD2	0.480916	0.601932	-0.705302
ZNF708	0.481656	0.602295	0.704112
PREB	0.482199	0.602411	0.703239
TBX18	0.482715	0.602493	0.702411
FOXJ2	0.484826	0.604564	0.699026
ZNF251	0.487859	0.60778	0.694177
GATA1	0.489372	0.609098	-0.691764
ZNF189	0.490082	0.609414	-0.690634
SSX1	0.494415	0.614231	-0.683752
STAT4	0.495728	0.615292	0.681672
RHOXF1	0.49982	0.619795	-0.675211
PKNOX2	0.500554	0.620131	-0.674056
FOXD3	0.501168	0.620317	0.67309
NR1I3	0.501904	0.620354	0.671932
HEY1	0.502786	0.620354	0.670546
HES1	0.502951	0.620354	-0.670287
MYCL	0.503212	0.620354	0.669878
KEAP1	0.503516	0.620354	0.6694
TLX3	0.505064	0.621689	0.666973
KDM5C	0.507632	0.624204	0.662956
SP2	0.508041	0.624204	0.662317
UTF1	0.509717	0.62569	0.6597
RNF115	0.514542	0.631033	-0.652197
POU2AF1	0.51867	0.635514	0.645805
ISL1	0.520312	0.636071	0.64327
PRDM12	0.520455	0.636071	0.643049
BTAF1	0.520551	0.636071	-0.642901
MSC	0.521839	0.636592	-0.640917
DBX2	0.522105	0.636592	0.640508
IRX3	0.522705	0.636592	-0.639583
SPI1	0.522881	0.636592	0.639312
GLIS1	0.52358	0.636864	-0.638237
FOXE1	0.527005	0.640448	-0.63298
POU1F1	0.532642	0.646455	0.624365
NR0B2	0.532915	0.646455	-0.62395
EVX2	0.535164	0.648015	-0.620526
HSF1	0.535169	0.648015	0.620518
TAF6L	0.53582	0.648217	0.619528
LMX1A	0.536562	0.648528	-0.618401
GLI2	0.537595	0.649095	-0.616834
IRF5	0.538002	0.649095	0.616217
HOXB6	0.539129	0.649869	-0.614508
TPRX1	0.542028	0.652586	0.610123
ZFY	0.542358	0.652586	-0.609624
IKZF2	0.544494	0.654567	-0.606402
LHX8	0.545052	0.654649	0.605561
POU6F2	0.545807	0.654969	0.604423
CREBZF	0.548367	0.657364	-0.600573
PITX3	0.548786	0.657364	0.599945
DPF1	0.550388	0.658693	-0.597541
HMX3	0.550916	0.658736	0.59675
ZNF430	0.551759	0.659155	-0.595486
NR4A1	0.554277	0.661573	0.591719
ZNF236	0.557143	0.663703	-0.587444
NR1I2	0.557202	0.663703	-0.587354
KMT2D	0.55755	0.663703	-0.586837
MYOG	0.559454	0.665378	-0.584002
GCM2	0.561258	0.66693	-0.581321
GTF3A	0.561873	0.667068	0.580408
ASH2L	0.562984	0.667794	-0.57876
HMGA1	0.564185	0.668626	-0.57698
ZNF80	0.569418	0.674231	0.569246
IRF4	0.570964	0.675464	-0.566967
FLI1	0.575474	0.679704	-0.560336
RAX	0.575645	0.679704	-0.560085
MECOM	0.576072	0.679704	-0.55946
YY1	0.578558	0.682036	0.555817
HNF1B	0.586132	0.690356	-0.544766
TFDP3	0.586817	0.690555	-0.543769
TFAP2D	0.588831	0.691902	0.540843
ZNF271	0.588995	0.691902	-0.540604
RHOXF2B	0.590079	0.692567	0.539032
MED15	0.591729	0.693894	-0.536641
WHSC1	0.597306	0.699821	0.528581
RLIM	0.602548	0.704649	-0.521036
SEBOX	0.602691	0.704649	-0.52083
POU6F1	0.603147	0.704649	-0.520175
ESR2	0.603533	0.704649	-0.519621
ZBTB32	0.605724	0.706122	-0.516478
ZEB2	0.606053	0.706122	-0.516007
JUN	0.606378	0.706122	0.515541
MYOD1	0.608357	0.707536	0.512709
ZNF140	0.608879	0.707536	-0.511963
CEBPD	0.609179	0.707536	-0.511533
AIRE	0.610544	0.708507	-0.509583
SMYD5	0.611246	0.708707	0.508581
HES6	0.61256	0.709616	0.506706
ANP32A	0.620229	0.717877	0.495802
ATF3	0.623534	0.721079	0.49112
NAB2	0.624612	0.721702	-0.489595
CEBPE	0.626914	0.723134	-0.486344
PAX8	0.627205	0.723134	-0.485932
FOXG1	0.627472	0.723134	0.485555
OTX2	0.630123	0.725542	0.481819
REST	0.630646	0.725542	0.481082
EGR1	0.632689	0.727266	0.478207
ZNF16	0.633345	0.727396	0.477285
LHX3	0.634648	0.728267	-0.475455
CBX8	0.641017	0.73446	0.466531
UNCX	0.641143	0.73446	0.466354
ADNP	0.643013	0.735161	0.463742
ZBTB43	0.643238	0.735161	-0.463427
ZKSCAN5	0.643403	0.735161	0.463197
PHC1	0.644174	0.735414	-0.462121
KLF12	0.645679	0.736503	0.460023
CTCF	0.646764	0.737112	-0.45851
TCF7	0.649348	0.739428	0.454913
COPS2	0.651172	0.74063	-0.452377
TNFRSF11B	0.651511	0.74063	-0.451907
HOPX	0.653808	0.74261	-0.448719
ALX4	0.654951	0.743277	-0.447135
MYF6	0.657065	0.745045	0.444206
ZIC5	0.659256	0.746896	0.441176
BARHL2	0.667232	0.755293	-0.430178
NFATC2	0.667979	0.755499	0.429151
MED6	0.670354	0.757546	0.425886
SOX1	0.671336	0.757925	-0.424538
FOXI1	0.671823	0.757925	-0.423871
CDX4	0.673308	0.758643	0.421834
ATF1	0.673594	0.758643	0.421443
DBX1	0.674172	0.758656	0.42065
ZNF8	0.675099	0.75905	0.41938
ZNF169	0.675656	0.75905	0.418617
UBTF	0.678556	0.761668	-0.414651
SOX2	0.681924	0.764806	0.410053
TBX21	0.683049	0.765427	-0.408519
SART3	0.683998	0.765849	-0.407226
SSX3	0.685909	0.76709	0.404623
MIER1	0.686253	0.76709	-0.404155
E2F6	0.688173	0.768373	0.401543
CDX1	0.68855	0.768373	-0.401032
NR0B1	0.689256	0.76852	0.400072
ZSCAN10	0.690396	0.769151	-0.398524
ZNF19	0.69581	0.774531	-0.391184
ATF7IP	0.696383	0.774531	-0.390409
MXD1	0.703262	0.781532	0.381115
CUX1	0.707009	0.785045	-0.376067
ZBTB20	0.709034	0.786639	-0.373344
SSX5	0.712234	0.789535	-0.369044
PAXIP1	0.71552	0.791532	-0.364637
VAX1	0.715605	0.791532	0.364524
NKX2-1	0.715972	0.791532	0.364031
NOBOX	0.716402	0.791532	-0.363456
TULP2	0.722334	0.796806	-0.355521
NRF1	0.72299	0.796806	0.354644
GSX1	0.723169	0.796806	-0.354405
FOXH1	0.723557	0.796806	0.353886
TWIST1	0.727744	0.800758	-0.348302
ZBTB7B	0.735484	0.80861	-0.338007
EYA1	0.737423	0.810076	-0.335434
HOXB13	0.74143	0.813759	0.330124
INTS4	0.742497	0.813759	-0.32871
PAX3	0.742797	0.813759	-0.328314
GATA6	0.743209	0.813759	0.327769
HOXA7	0.749371	0.819836	0.319626
NEUROD1	0.756795	0.827281	-0.309843
FOXB1	0.758503	0.827869	0.307597
ZNF132	0.75857	0.827869	0.307509
HMGB1	0.765056	0.834266	0.298994
VSX1	0.767353	0.83609	-0.295983
TFEB	0.768379	0.836243	0.294638
EGR4	0.768743	0.836243	-0.294162
TGIF2LY	0.770037	0.836744	-0.292469
HOXA5	0.770455	0.836744	0.291921
FOXE3	0.774364	0.840307	0.28681
CSRP3	0.776796	0.842263	0.283634
IRF2	0.777777	0.842562	-0.282353
ZAR1	0.778806	0.842562	-0.281011
ASCL3	0.77934	0.842562	-0.280315
MXD3	0.779591	0.842562	-0.279987
HOMEZ	0.782667	0.845033	-0.275978
LRRC14	0.783139	0.845033	-0.275363
GTF2E1	0.78457	0.845894	-0.273499
MED12	0.788116	0.849033	0.268887
KLF10	0.792234	0.852783	0.263536
EP300	0.795452	0.855072	-0.259361
SSX6	0.795638	0.855072	0.259119
NR1D1	0.796308	0.855105	-0.258251
ZNF559	0.797095	0.855263	-0.257231
PAX4	0.798298	0.855867	-0.255673
ASH1L	0.806037	0.863473	-0.245658
ZIC1	0.807626	0.864483	-0.243605
PRICKLE3	0.812336	0.86883	-0.237525
MLX	0.815219	0.871217	-0.233808
MAZ	0.821627	0.877019	0.225559
LHX4	0.821959	0.877019	0.225131
ZNF117	0.823671	0.878145	-0.22293
SALL1	0.825073	0.878939	-0.221128
MBD2	0.828102	0.881465	0.217238
SOX3	0.83502	0.888121	-0.208365
TEAD1	0.83808	0.890668	-0.204445
HNF1A	0.839311	0.891268	-0.202869
E2F1	0.845301	0.896695	0.195208
POU3F3	0.845762	0.896695	-0.194619
TNRC6A	0.84814	0.897857	0.191581
TFEC	0.848857	0.897857	0.190665
ZNF37A	0.848871	0.897857	0.190648
NFE2	0.850597	0.898973	0.188443
FOXF1	0.85335	0.90117	0.184932
NEUROG1	0.854603	0.901469	0.183333
POU3F4	0.855313	0.901469	-0.182427
HSFX1	0.855654	0.901469	-0.181993
NR1H4	0.858078	0.903311	0.178904
ZNF268	0.860966	0.905225	-0.175225
ZNF14	0.861249	0.905225	0.174865
SIX2	0.862941	0.906291	-0.172712
ZNF157	0.864303	0.90701	0.170978
GBX2	0.869989	0.912261	0.163747
SAFB	0.876709	0.917901	0.155214
ID3	0.876739	0.917901	-0.155175
ETV1	0.889076	0.930089	0.139537
TMF1	0.889972	0.930299	-0.138402
TBX22	0.891874	0.931213	-0.135995
TFCP2	0.892284	0.931213	0.135477
ONECUT1	0.893196	0.931213	0.134322
KLF1	0.89363	0.931213	0.133773
KLHL5	0.897158	0.933194	0.12931
NFKBIA	0.898211	0.933194	0.12798
CREB1	0.898244	0.933194	0.127938
HOXD12	0.898321	0.933194	-0.127841
TBL1Y	0.902335	0.936265	-0.122768
EVX1	0.902677	0.936265	-0.122336
HES7	0.904018	0.936929	-0.120642
GTF2A1	0.905416	0.937652	-0.118876
TRIM28	0.911795	0.943528	-0.110825
VENTXP7	0.912615	0.943647	0.10979
HLX	0.914407	0.94477	-0.10753
POU3F1	0.916157	0.945413	0.105323
GLIS2	0.916443	0.945413	-0.104963
HLF	0.924291	0.952775	-0.0950728
DIDO1	0.926199	0.954006	0.0926704
TULP1	0.927024	0.954122	0.0916309
TULP4	0.933128	0.959666	-0.0839472
ARNT	0.938986	0.963646	-0.0765785
SNAPC4	0.939585	0.963646	-0.0758255
CIR1	0.94102	0.963646	-0.0740212
TAF1B	0.94116	0.963646	0.0738445
HOXB1	0.941253	0.963646	0.0737283
HOXC11	0.941465	0.963646	-0.073462
HMGA2	0.94204	0.963646	-0.072739
PRDM5	0.946715	0.967689	-0.0668623
KLF7	0.94868	0.968957	-0.0643935
ZKSCAN3	0.951122	0.970112	0.0613258
THRB	0.952234	0.970112	-0.0599278
DRAP1	0.95264	0.970112	-0.0594189
FOXP3	0.952711	0.970112	0.0593297
MORF4	0.957206	0.973357	-0.0536835
ATRX	0.957353	0.973357	-0.0535
NR3C1	0.959508	0.974807	0.0507942
POU4F2	0.960246	0.974817	0.0498669
RARA	0.961058	0.974902	-0.048848
TLX2	0.968735	0.981316	0.0392121
MIXL1	0.968848	0.981316	-0.0390707
INSM2	0.970871	0.981522	-0.036532
GTF2I	0.971068	0.981522	-0.0362849
ZKSCAN7	0.971252	0.981522	-0.036054
NR1H3	0.973235	0.982784	0.0335657
ST18	0.97489	0.983712	-0.0314902
SRA1	0.975979	0.984069	0.0301236
POU4F3	0.979987	0.986862	-0.0250966
KLF16	0.980224	0.986862	-0.0247997
PRDM14	0.983808	0.989726	0.020304
HSFY1	0.984694	0.989873	0.0191929
TAL2	0.986263	0.990705	-0.0172258
ID1	0.988137	0.991844	-0.0148747
NEUROD6	0.990116	0.993084	-0.0123942
ISL2	0.992051	0.99428	-0.00996703
CNOT3	0.9969	0.998392	-0.00388746
SALL3	0.998464	0.998684	-0.00192623
THRAP3	0.998684	0.998684	-0.00165055
